# Supplementary material for: Developmental Toxicity of Zinc Oxide Nanoparticles to Zebrafish (Danio rerio): A Transcriptomic Analysis
Source: PLoS One. 2016 Aug 9;11(8):e0160763. doi: 10.1371/journal.pone.0160763 (PMC4978389; doi:10.1371/journal.pone.0160763)
Supplement: S2 File — Table A. Fold changes of transcripts (up- and down-regulated genes). (XLSX) [file pone.0160763.s002.xlsx]

## Sheet: ZnO up-regulated
ProbeName	FC(ZnO-LC25 vs Control)	LogFC(ZnO-LC25 vs Control)	Regulation(ZnO-LC25 vs Control)	GeneSymbol	GeneName	GenbankAccession
A_15_P208296	10.3157	3.36677	up	ocstamp	osteoclast stimulatory transmembrane protein	NM_001014340
A_15_P274821	8.21648	3.03852	up	LOC100005777	interferon-induced very large GTPase 1-like	XM_001344695
A_15_P135981	6.81149	2.76797	up	ogfrl2	opioid growth factor receptor-like 2	NM_001075104
A_15_P762152	6.59921	2.72229	up			XM_003201494
A_15_P248981	5.66282	2.50152	up	LOC556241	interferon-induced very large GTPase 1-like	XM_678994
A_15_P206551	5.55091	2.47273	up	zgc:110286	zgc:110286	NM_001017602
A_15_P159106	5.46561	2.45038	up			XM_003198255
A_15_P659301	5.32667	2.41323	up	cyp2k22	cytochrome P450, family 2, subfamily K, polypeptide 22	NM_200235
A_15_P643491	5.24383	2.39062	up	ccnk	cyclin K	NM_001163779
A_15_P444205	5.14551	2.36331	up
A_15_P727801	5.08608	2.34656	up	cyp2k22	cytochrome P450, family 2, subfamily K, polypeptide 22	NM_200235
A_15_P765676	4.77627	2.25588	up	zgc:111983	zgc:111983	NM_001017803
A_15_P196111	4.7623	2.25166	up	zgc:111983	zgc:111983	NM_001017803
A_15_P620394	4.74902	2.24763	up	zgc:110286	zgc:110286	NM_001017602
A_15_P118829	4.63234	2.21174	up	cyp2k6	cytochrome P450, family 2, subfamily K, polypeptide 6	NM_200509
A_15_P131041	4.46681	2.15925	up	unc5b	unc-5 homolog B (C. elegans)	NM_001111149
A_15_P621346	4.44338	2.15166	up	slc27a1b	solute carrier family 27 (fatty acid transporter), member 1b	NM_001077248
A_15_P706842	4.41953	2.14389	up	wu:fi41a10	wu:fi41a10	AW171396
A_15_P517492	4.41455	2.14227	up	wu:fc37e02	wu:fc37e02	AI667086
A_15_P141356	4.3708	2.1279	up	btr20	bloodthirsty-related gene family, member 20	BC115235
A_15_P762136	4.28009	2.09764	up
A_15_P495052	4.27877	2.0972	up
A_15_P756751	4.21864	2.07678	up	zgc:165655	zgc:165655	NM_001098779
A_15_P658316	4.12955	2.04598	up	cyb5d1	cytochrome b5 domain containing 1	BC155725
A_15_P735496	4.10175	2.03624	up
A_15_P211856	4.06225	2.02228	up	guca1e	guanylate cyclase activator 1e	NM_200656
A_15_P384240	4.00055	2.0002	up			XM_680892
A_15_P114569	4.00009	2.00003	up	btg4	B-cell translocation gene 4	NM_198121
A_15_P346885	3.8719	1.95304	up	tdrd1	tudor domain containing 1	NM_001164028
A_15_P401390	3.86883	1.9519	up	mkxb	mohawk homeobox b	NM_001114409
A_15_P253016	3.85293	1.94596	up			DN860708
A_15_P167906	3.83366	1.93872	up	slc24a1	solute carrier family 24 (sodium/potassium/calcium exchanger), member 1	XM_001921942
A_15_P402260	3.82902	1.93697	up	LOC560642	zinc transporter 8-like	XM_684037
A_15_P499599	3.82022	1.93366	up			XM_001343707
A_15_P164381	3.71567	1.89362	up	arf4b	ADP-ribosylation factor 4b	NM_001017707
A_15_P519172	3.70792	1.89061	up	wu:fc84a08	wu:fc84a08	AI943081
A_15_P393475	3.59918	1.84767	up	wu:fk95h01	wu:fk95h01	BE201609
A_15_P168996	3.58138	1.84052	up	cyp19a1a	cytochrome P450, family 19, subfamily A, polypeptide 1a	NM_131154
A_15_P289341	3.54174	1.82446	up
A_15_P301546	3.50209	1.80822	up			XM_003200622
A_15_P746141	3.46614	1.79333	up	vtg6	vitellogenin 6	NM_001122610
A_15_P761846	3.4605	1.79098	up
A_15_P153791	3.45881	1.79028	up	slc25a29	solute carrier family 25, member 29	NM_001030237
A_15_P657326	3.44854	1.78599	up	slc27a1b	solute carrier family 27 (fatty acid transporter), member 1b	BC109455
A_15_P137576	3.41808	1.77318	up	si:rp71-36a1.1	si:rp71-36a1.1	EH447198
A_15_P489497	3.4049	1.76761	up			XM_001344132
A_15_P548212	3.38753	1.76023	up	zgc:110286	zgc:110286	NM_001017602
A_15_P199843	3.37926	1.75671	up	LOC100004138	2-oxoglutarate receptor 1-like	NM_001145625
A_15_P682331	3.36783	1.75182	up	LOC560642	zinc transporter 8-like
A_15_P625245	3.36066	1.74874	up	or128-7	odorant receptor, family E, subfamily 128, member 7	NM_001128380
A_15_P388485	3.3579	1.74756	up			XR_117971
A_15_P669226	3.3063	1.72522	up	slc27a1b	solute carrier family 27 (fatty acid transporter), member 1b	NM_001077248
A_15_P412095	3.30163	1.72318	up			EB890382
A_15_P303641	3.28051	1.71392	up	tmem2	transmembrane protein 2	NM_001099449
A_15_P450360	3.25065	1.70073	up
A_15_P166461	3.18782	1.67257	up	LOC561790	hemoglobin subunit alpha-1-like	XM_680270
A_15_P285036	3.17576	1.6671	up	LOC100150476	butyrophilin-like protein 2-like
A_15_P362905	3.16886	1.66396	up	lipca	lipase, hepatic a	NM_201022
A_15_P725281	3.15454	1.65743	up	vtg4	vitellogenin 4	NM_001045294
A_15_P623606	3.15183	1.65619	up	vtg6	vitellogenin 6	NM_001122610
A_15_P438070	3.14854	1.65468	up			XM_003200622
A_15_P159056	3.14254	1.65193	up			XM_690137
A_15_P208613	3.13249	1.64731	up	rangap1b	Ran GTPase activating protein 1b	NM_212989
A_15_P725786	3.1071	1.63557	up	vtg7	vitellogenin 7	NM_001102671
A_15_P727421	3.10548	1.63482	up	si:ch211-223m11.2	si:ch211-223m11.2	NM_001044869
A_15_P219116	3.09221	1.62864	up	lingo3	leucine rich repeat and Ig domain containing 3	XM_001919172
A_15_P171986	3.08962	1.62743	up	LOC100002270	novel protein similar to vertebrate carbohydrate (keratan sulfate Gal-6) sulfotransferase (CHST1)	NM_001082951
A_15_P182211	3.07499	1.62058	up	kcnh8	potassium voltage-gated channel, subfamily H (eag-related), member 8	XM_001922560
A_15_P397300	3.06576	1.61625	up	irgf1	immunity-related GTPase family, f1	NM_001114698
A_15_P733171	3.06556	1.61615	up	vtg6	vitellogenin 6	NM_001122610
A_15_P411075	3.06382	1.61533	up	LOC100334297	potassium/sodium hyperpolarization-activated cyclic nucleotide-gated channel 1-like	XM_002663874
A_15_P289781	3.06075	1.61389	up	ba1l	ba1 globin, like	NM_001013027
A_15_P207128	3.05737	1.61229	up	LOC100002638	uncharacterized LOC100002638	NM_001100080
A_15_P221271	3.05506	1.6112	up
A_15_P263831	3.04873	1.60821	up
A_15_P763676	3.04759	1.60767	up
A_15_P655811	3.03611	1.60222	up	igiv1s8	immunoglobulin light iota variable 1, s8	AF246189
A_15_P280346	3.03198	1.60026	up	si:dkey-169i5.4	si:dkey-169i5.4	NM_001126460
A_15_P182506	3.02627	1.59754	up	LOC562665	uncharacterized LOC562665	XM_003200558
A_15_P107222	3.02121	1.59512	up	lipca	lipase, hepatic a	NM_201022
A_15_P130396	3.01554	1.59242	up	runx1	runt-related transcription factor 1	AB043787
A_15_P402790	3.00307	1.58644	up
A_15_P402210	2.98697	1.57868	up	LOC571865	nuclear factor of activated T-cells, cytoplasmic 2-like	XM_695499
A_15_P185346	2.96464	1.56786	up	map3k2	mitogen-activated protein kinase kinase kinase 2	XM_681521
A_15_P450995	2.95188	1.56164	up			BG305562
A_15_P766186	2.95007	1.56075	up			CO913789
A_15_P713916	2.9451	1.55832	up	scube3	signal peptide, CUB domain, EGF-like 3	NM_001260501
A_15_P558172	2.94352	1.55754	up			EB910734
A_15_P348535	2.94289	1.55723	up			XM_680892
A_15_P501517	2.94129	1.55645	up			XM_001340192
A_15_P518512	2.93908	1.55536	up	wu:fc46e05	wu:fc46e05	AI884089
A_15_P160171	2.93799	1.55483	up	nr1d4b	nuclear receptor subfamily 1, group D, member 4b	DQ017623
A_15_P756386	2.92552	1.54869	up	vtg5	vitellogenin 5	NM_001025189
A_15_P567892	2.91866	1.54531	up			XM_003200971
A_15_P142661	2.91866	1.5453	up	rhcga	Rhesus blood group, C glycoprotein a	NM_001089577
A_15_P346180	2.91742	1.54469	up	skilb	SKI-like oncogene b	NM_001130669
A_15_P158671	2.91188	1.54195	up	sobpb	sine oculis binding protein homolog (Drosophila) b	NM_001114983
A_15_P307851	2.87485	1.52349	up			EH578664
A_15_P434115	2.86919	1.52064	up	LOC568844	zinc finger protein 696-like	EE716225
A_15_P120991	2.86708	1.51958	up	slc35f1	solute carrier family 35, member F1	XM_677843
A_15_P444935	2.86424	1.51815	up			XM_002661949
A_15_P158771	2.8632	1.51763	up	LOC792539	ras association domain-containing protein 5-like	DV586732
A_15_P657981	2.85422	1.5131	up	osbpl6	oxysterol binding protein-like 6	NM_001127405
A_15_P102711	2.84894	1.51042	up	p2rx3b	purinergic receptor P2X, ligand-gated ion channel, 3b	NM_198986
A_15_P567727	2.84651	1.50919	up			XM_001341408
A_15_P158448	2.82062	1.49601	up	LOC100150616	trace amine-associated receptor 6-like	XM_001921334
A_15_P239046	2.81488	1.49307	up
A_15_P546022	2.80921	1.49016	up	utrn	utrophin	EE689919
A_15_P444685	2.79314	1.48189	up
A_15_P223536	2.78601	1.4782	up	rhcga	Rhesus blood group, C glycoprotein a	NM_001089577
A_15_P517262	2.7831	1.4767	up
A_15_P116705	2.78002	1.47509	up	tcra-v54	T-cell receptor alpha variable region TCRa-V54	AF424543
A_15_P185896	2.77927	1.47471	up	zgc:152986	zgc:152986	BC090409
A_15_P460905	2.77612	1.47307	up			XM_001920690
A_15_P766841	2.76835	1.46902	up	rhcga	Rhesus blood group, C glycoprotein a	NM_001089577
A_15_P344270	2.73825	1.45326	up	ccna1	cyclin A1	BC095579
A_15_P682312	2.7193	1.44323	up
A_15_P764911	2.71598	1.44147	up	slc12a3	solute carrier family 12 (sodium/chloride transporters), member 3	NM_001045080
A_15_P464060	2.71339	1.44009	up	wu:fc51h05	wu:fc51h05	AI793703
A_15_P343660	2.71148	1.43908	up	mfsd12a	major facilitator superfamily domain containing 12a	NM_001044972
A_15_P306946	2.71024	1.43842	up	kpna7	karyopherin alpha 7 (importin alpha 8)	NM_213070
A_15_P240406	2.70986	1.43822	up	LOC556476	transcription factor COE3-like	XM_679292
A_15_P238956	2.69887	1.43236	up			XM_003200622
A_15_P268741	2.68524	1.42505	up	si:ch211-134j6.4	si:ch211-134j6.4	XM_686496
A_15_P697681	2.68379	1.42427	up	ba1l	ba1 globin, like	NM_001013027
A_15_P205211	2.67992	1.42219	up	ek1	eph-like kinase 1	BC078252
A_15_P378465	2.66561	1.41447	up			CD014673
A_15_P142966	2.66272	1.4129	up	si:dkey-81h8.1	si:dkey-81h8.1	NM_001083107
A_15_P109118	2.66095	1.41194	up	sat2a	spermidine/spermine N1-acetyltransferase family member 2a	NM_001008598
A_15_P157281	2.65972	1.41127	up
A_15_P400275	2.65805	1.41037	up	LOC567375	protein phosphatase 1 regulatory subunit 3D-like	XM_003199401
A_15_P329426	2.65763	1.41014	up			CT657128
A_15_P724276	2.65046	1.40624	up	taar10	trace amine-associated receptor 10	NM_001083038
A_15_P682876	2.64618	1.40391	up			EH608843
A_15_P530347	2.64237	1.40183	up	srgap2a	SLIT-ROBO Rho GTPase activating protein 2a	NM_001048235
A_15_P625041	2.63583	1.39826	up	oprm1	opioid receptor, mu 1	NM_131707
A_15_P401765	2.63458	1.39757	up	si:dkey-102e1.3	si:dkey-102e1.3	DN895322
A_15_P182716	2.62891	1.39446	up	si:ch211-250g4.3	si:ch211-250g4.3	XM_680892
A_15_P725746	2.62731	1.39359	up	etv7	ets variant 7	NM_001083024
A_15_P156097	2.61746	1.38817	up			XM_002662681
A_15_P595307	2.61035	1.38424	up	si:dkey-256h2.1	si:dkey-256h2.1	AI544654
A_15_P680516	2.60919	1.3836	up	LOC100331765	serine/threonine-protein kinase WNK2-like	XM_002663893
A_15_P656131	2.60895	1.38347	up	mtnr1ba	melatonin receptor type 1B a	NM_131395
A_15_P346440	2.60262	1.37996	up	sema7a	semaphorin 7A	NM_001114885
A_15_P204426	2.58274	1.3689	up	LOC563341	kelch-like protein 38-like	XM_686705
A_15_P515722	2.58069	1.36776	up	vtg7	vitellogenin 7	NM_001102671
A_15_P706321	2.57623	1.36526	up	wu:fi33e04	wu:fi33e04	EL648504
A_15_P548903	2.57591	1.36508	up	im:7152688	im:7152688	EH595714
A_15_P174846	2.57019	1.36187	up			CU458999
A_15_P766146	2.56732	1.36027	up	LOC556064	complement C1q-like protein 3-like	CO936875
A_15_P198121	2.56238	1.35749	up	rps6ka2	ribosomal protein S6 kinase, 90kDa, polypeptide 2	XM_694860
A_15_P185931	2.55576	1.35375	up	tgfa	transforming growth factor, alpha	NM_001144052
A_15_P142701	2.55349	1.35247	up	bsk146	brain specific kinase 146	NM_212841
A_15_P183281	2.55003	1.35052	up	cntn3	contactin 3 (plasmacytoma associated)	XM_001340803
A_15_P150710	2.54985	1.35041	up	or119-2	odorant receptor, family F, subfamily 119, member 2	NM_001039622
A_15_P206666	2.54053	1.34513	up	ahr1b	aryl hydrocarbon receptor 1b	NM_001024816
A_15_P102944	2.53483	1.34189	up	spic	Spi-C transcription factor (Spi-1/PU.1 related)	NM_001004621
A_15_P548492	2.53357	1.34117	up	LOC567405	novel protein similar to vertebrate megakaryocyte-associated tyrosine kinase (MATK)	XM_690700
A_15_P733571	2.53293	1.34081	up	scmh1	sex comb on midleg homolog 1 (Drosophila)	NM_001089484
A_15_P236931	2.52205	1.3346	up	LOC100536626	deleted in malignant brain tumors 1 protein-like	XM_003198254
A_15_P317841	2.51685	1.33162	up			EB951751
A_15_P256556	2.51484	1.33047	up			XM_003200865
A_15_P530857	2.50572	1.32523	up	lrp1	low density lipoprotein receptor-related protein 1	BE605848
A_15_P264096	2.50063	1.32229	up	wu:fd60f10	wu:fd60f10	CT660163
A_15_P206321	2.49895	1.32132	up	olfcs1	olfactory receptor C family, s1	NM_001045045
A_15_P116544	2.49644	1.31987	up	mc2r	melanocortin 2 receptor	NM_180971
A_15_P675021	2.4941	1.31852	up
A_15_P197606	2.49407	1.3185	up	unc5b	unc-5 homolog B (C. elegans)	NM_001111149
A_15_P703831	2.49246	1.31757	up			CN017467
A_15_P103044	2.49232	1.31749	up	chia.4	chitinase, acidic.4	NM_200446
A_15_P754321	2.48869	1.31539	up	vtg5	vitellogenin 5	NM_001025189
A_15_P527882	2.48717	1.3145	up			XM_002662086
A_15_P187441	2.48108	1.31097	up	cacna1i	calcium channel, voltage-dependent, T type, alpha 1I subunit	XM_689623
A_15_P260396	2.47988	1.31027	up	mycbp2	MYC binding protein 2	NM_001012247
A_15_P243631	2.4774	1.30883	up	LOC100334106	IQ motif and SEC7 domain-containing protein 1-like	EE692885
A_15_P723632	2.46934	1.30413	up	vtg7	vitellogenin 7	NM_001102671
A_15_P753081	2.46641	1.30241	up	vtg6	vitellogenin 6	NM_001122610
A_15_P537287	2.46637	1.30239	up
A_15_P156996	2.4631	1.30047	up			XM_002660926
A_15_P473820	2.46276	1.30027	up			XM_003200622
A_15_P158366	2.46255	1.30015	up	fgfr1b	fibroblast growth factor receptor 1b	NM_001161732
A_15_P185941	2.4614	1.29948	up	rab44	RAB44, member RAS oncogene family	CA471157
A_15_P466095	2.45983	1.29856	up	pou5f1	POU domain, class 5, transcription factor 1	NM_131112
A_15_P631181	2.45709	1.29695	up	aicda	activation-induced cytidine deaminase	NM_001008403
A_15_P468660	2.45582	1.29621	up			XM_680892
A_15_P760651	2.45415	1.29522	up
A_15_P625399	2.45321	1.29467	up	LOC795524	uncharacterized LOC795524	NM_001128791
A_15_P100560	2.44945	1.29246	up	pcgf5b	polycomb group ring finger 5b	NM_001045235
A_15_P640066	2.44818	1.29171	up	zgc:123017	zgc:123017	NM_001037227
A_15_P201281	2.43516	1.28402	up	LOC100535531	collagen alpha-2(IV) chain-like	AY954910
A_15_P219931	2.43447	1.28361	up	es1	es1 protein	NM_131039
A_15_P398935	2.43078	1.28142	up	LOC794494	protein phosphatase 1 regulatory subunit 16A-like	XM_001334437
A_15_P393395	2.43029	1.28113	up			XM_002663684
A_15_P758586	2.4292	1.28048	up			XM_693888
A_15_P758628	2.42736	1.27939	up			XM_001336150
A_15_P168141	2.42292	1.27675	up
A_15_P157071	2.42072	1.27544	up
A_15_P499977	2.41988	1.27493	up	LOC563388	uncharacterized LOC563388	XM_686752
A_15_P706976	2.41535	1.27223	up	wu:fj53g11	wu:fj53g11	CT696238
A_15_P486100	2.41484	1.27193	up	cluh	clustered mitochondria (cluA/CLU1) homolog	NM_001077560
A_15_P243781	2.41364	1.27121	up			XM_003201192
A_15_P236326	2.41318	1.27093	up	LOC560177	zona pellucida-like domain-containing protein 1-like	JF803423
A_15_P158236	2.41115	1.26972	up	or109-3	odorant receptor, family D, subfamily 109, member 3	NM_001128563
A_15_P595477	2.40971	1.26886	up			CD760249
A_15_P252721	2.40501	1.26604	up			CR930985
A_15_P364355	2.39609	1.26068	up
A_15_P168616	2.39533	1.26023	up
A_15_P286703	2.38796	1.25578	up	tecpr1	tectonin beta-propeller repeat containing 1	XM_002661296
A_15_P598572	2.38463	1.25376	up	wu:fb49f01	wu:fb49f01	AI477959
A_15_P167176	2.3807	1.25138	up	pptc7b	PTC7 protein phosphatase homolog b (S. cerevisiae)	XM_686278
A_15_P200156	2.37599	1.24853	up	kitb	kit receptor b	NM_001143918
A_15_P629636	2.37457	1.24766	up	tecpr1a	tectonin beta-propeller repeat containing 1a	BC171562
A_15_P182686	2.37441	1.24757	up
A_15_P156146	2.3679	1.24361	up	tnfsf13b	tumor necrosis factor (ligand) superfamily, member 13b	NM_001113590
A_15_P762896	2.36314	1.2407	up
A_15_P175376	2.3618	1.23989	up	vps35	vacuolar protein sorting 35 (yeast)
A_15_P770906	2.35974	1.23862	up	hapln1b	hyaluronan and proteoglycan link protein 1b
A_15_P503137	2.35575	1.23619	up	si:ch211-151h10.2	si:ch211-151h10.2	NM_001045140
A_15_P188581	2.34965	1.23245	up	slc27a1b	solute carrier family 27 (fatty acid transporter), member 1b	NM_001077248
A_15_P269726	2.34949	1.23235	up	cd40lg	CD40 ligand	NM_001144809
A_15_P146086	2.34766	1.23122	up	LOC563094	novel protein similar to vertebrate odz, odd Oz/ten-m (Drosophila) family	EB947284
A_15_P600262	2.34727	1.23098	up	fras1	Fraser syndrome 1	NM_001130840
A_15_P593667	2.34513	1.22967	up	LOC798275	neogenin-like	CD753703
A_15_P745852	2.345	1.22959	up	vtg6	vitellogenin 6	NM_001122610
A_15_P185096	2.34389	1.2289	up	adcy1a	adenylate cyclase 1a	NM_001168349
A_15_P406655	2.3337	1.22262	up	podn	podocan	XM_003201237
A_15_P758916	2.32695	1.21844	up
A_15_P628556	2.32642	1.21811	up	tekt2	tektin 2 (testicular)	NM_001017432
A_15_P301356	2.32498	1.21722	up	LOC555258	multidrug and toxin extrusion protein 1-like	XM_677725
A_15_P545617	2.32445	1.21689	up	si:dkey-188i13.9	si:dkey-188i13.9	NM_001256645
A_15_P219656	2.31837	1.21311	up	mast1	microtubule associated serine/threonine kinase 1	XM_001337092
A_15_P655156	2.3178	1.21275	up	tlr2	toll-like receptor 2	NM_212812
A_15_P302341	2.3143	1.21058	up			XM_003201691
A_15_P225371	2.31403	1.21041	up	LOC100150067	uncharacterized LOC100150067	NM_001128400
A_15_P307521	2.31114	1.2086	up	zgc:112146	zgc:112146	EH563592
A_15_P528817	2.30907	1.20731	up	uggt1	UDP-glucose glycoprotein glucosyltransferase 1	NM_001077534
A_15_P103716	2.30686	1.20593	up	guca1a	guanylate cyclase activator 1A	NM_131870
A_15_P118756	2.30646	1.20568	up	crygm4	crystallin, gamma M4	NM_001007791
A_15_P656031	2.30626	1.20556	up	ora2	olfactory receptor class A related 2	NM_001098395
A_15_P697861	2.3049	1.20471	up			XM_001337346
A_15_P536897	2.30089	1.20219	up			AM941493
A_15_P136476	2.30012	1.20171	up	wu:fd60a08	wu:fd60a08	XM_002666832
A_15_P679311	2.29784	1.20028	up
A_15_P135071	2.29713	1.19983	up	LOC100334285	g protein-activated inward rectifier potassium channel 3-like	XM_002660902
A_15_P678581	2.29451	1.19818	up			XM_002666740
A_15_P364151	2.28599	1.19282	up
A_15_P496062	2.28339	1.19118	up	zgc:158234	zgc:158234	NM_001080183
A_15_P413585	2.2815	1.18998	up			XM_003200622
A_15_P241376	2.28096	1.18964	up
A_15_P492592	2.27937	1.18864	up	LOC559131	serine/threonine-protein kinase NIM1-like	XM_682446
A_15_P105284	2.27767	1.18756	up	cx45.6	connexin 45.6	NM_001007213
A_15_P134606	2.27734	1.18735	up			BC093210
A_15_P764636	2.27573	1.18633	up	pr2y4l	pyrimidinergic receptor P2Y, G-protein coupled, 4-like	NM_001004501
A_15_P751756	2.27425	1.18539	up	vtg1	vitellogenin 1	NM_001044897
A_15_P521087	2.26852	1.18175	up	wu:fj05c06	wu:fj05c06	AW203003
A_15_P106887	2.26713	1.18087	up	vax2	ventral anterior homeobox 2	NM_194409
A_15_P453025	2.2651	1.17958	up
A_15_P174061	2.26454	1.17922	up	si:ch211-199m3.1	si:ch211-199m3.1	NM_001044822
A_15_P153611	2.26419	1.179	up	si:ch211-199g17.1	si:ch211-199g17.1	NM_001045090
A_15_P670721	2.25875	1.17552	up
A_15_P767018	2.25818	1.17516	up	ponzr5	plac8 onzin related protein 5	CK024736
A_15_P183846	2.25405	1.17252	up	nr1d4a	nuclear receptor subfamily 1, group D, member 4a	DQ017622
A_15_P188081	2.25094	1.17052	up	LOC570494	myeloid-associated differentiation marker-like protein 2-like	XM_693980
A_15_P158741	2.25064	1.17033	up	pde3a	phosphodiesterase 3A, cGMP-inhibited	XM_690340
A_15_P200211	2.24994	1.16988	up	tll1	tolloid-like 1	NM_131010
A_15_P113628	2.24779	1.16851	up
A_15_P158176	2.24577	1.16721	up
A_15_P626106	2.24346	1.16573	up	nr5a1b	nuclear receptor subfamily 5, group A, member 1b	NM_212834
A_15_P118065	2.24227	1.16496	up	wu:fb10h10	wu:fb10h10	CF595030
A_15_P662926	2.24165	1.16456	up	b3gnt2a	UDP-GlcNAc:betaGal beta-1,3-N-acetylglucosaminyltransferase 2a	NM_212840
A_15_P202266	2.24147	1.16444	up	edar	ectodysplasin A receptor	NM_001115064
A_15_P108636	2.24112	1.16422	up	tlr4ba	toll-like receptor 4b, duplicate a	NM_001131051
A_15_P590552	2.23976	1.16334	up	wu:fa56c05	wu:fa56c05	AA658707
A_15_P191311	2.23583	1.16081	up	rest	RE1-silencing transcription factor	DQ377344
A_15_P555112	2.23476	1.16012	up			XM_682486
A_15_P213781	2.23447	1.15993	up			BI673627
A_15_P501727	2.23415	1.15973	up
A_15_P141866	2.23204	1.15836	up	etv1	ets variant gene 1	NM_001030182
A_15_P233776	2.23139	1.15794	up	si:dkeyp-72a4.1	si:dkeyp-72a4.1	NM_001128374
A_15_P571173	2.22796	1.15572	up
A_15_P311296	2.22794	1.15571	up	ccdc136b	coiled-coil domain containing 136b	EH437646
A_15_P706991	2.22779	1.15562	up
A_15_P468215	2.22692	1.15505	up	LOC792625	uncharacterized protein C5orf42-like	XM_001332158
A_15_P462895	2.2265	1.15478	up	si:ch73-21k16.5	si:ch73-21k16.5	AI397344
A_15_P113522	2.22064	1.15097	up	LOC566845	uncharacterized LOC566845	CF348334
A_15_P165666	2.21811	1.14933	up			XM_002664646
A_15_P157091	2.21777	1.14911	up
A_15_P547002	2.21672	1.14842	up
A_15_P221781	2.21358	1.14638	up			XM_003200781
A_15_P591902	2.21302	1.14602	up	wu:fc35d04	wu:fc35d04	AI723298
A_15_P497702	2.21269	1.1458	up
A_15_P763846	2.21249	1.14567	up
A_15_P727525	2.21242	1.14562	up	vtg7	vitellogenin 7	NM_001102671
A_15_P159076	2.20995	1.14401	up
A_15_P285456	2.20888	1.14331	up	zgc:154100	zgc:154100	NM_001076571
A_15_P666071	2.20823	1.14289	up	tbpl2	TATA box binding protein like 2	BC164097
A_15_P744176	2.20798	1.14273	up	hkdc1	hexokinase domain containing 1	NM_001115125
A_15_P740212	2.20683	1.14198	up	hpx	hemopexin	NM_001111147
A_15_P671861	2.20561	1.14118	up
A_15_P309006	2.20527	1.14095	up	phf13	PHD finger protein 19	NM_001128526
A_15_P631696	2.19756	1.1359	up	insl3	insulin-like 3 (Leydig cell)	NM_001115053
A_15_P285824	2.19572	1.13469	up
A_15_P761581	2.19355	1.13327	up
A_15_P113816	2.1921	1.13231	up	zp3a.2	zona pellucida glycoprotein 3a.2	NM_001030120
A_15_P256756	2.19187	1.13216	up	cog5	component of oligomeric golgi complex 5	BC133834
A_15_P577292	2.18916	1.13037	up	si:zfos-1425h8.1	si:zfos-1425h8.1	NM_001161762
A_15_P630646	2.18892	1.13022	up	mespba	mesoderm posterior ba	NM_131552
A_15_P763871	2.18805	1.12964	up
A_15_P572677	2.18717	1.12907	up
A_15_P662786	2.18591	1.12823	up	ahrrb	aryl-hydrocarbon receptor repressor b	NM_001033920
A_15_P449720	2.18443	1.12725	up	wu:fc66e05	wu:fc66e05	AI878780
A_15_P118059	2.17909	1.12373	up	zgc:101566	zgc:101566	NM_001005996
A_15_P105001	2.17799	1.123	up	tlr2	toll-like receptor 2	NM_212812
A_15_P771401	2.17723	1.1225	up	zgc:171626	zgc:171626	BC153310
A_15_P668181	2.17378	1.1202	up	elnb	elastin b	NM_001048064
A_15_P484695	2.17185	1.11892	up	ptpn3	protein tyrosine phosphatase, non-receptor type 3	XM_682838
A_15_P158581	2.17178	1.11888	up	LOC100334486	mitogen-activated protein kinase kinase kinase 1-like	EG567275
A_15_P275036	2.1715	1.11869	up	abl2	v-abl Abelson murine leukemia viral oncogene homolog 2	NM_001122705
A_15_P492462	2.16875	1.11687	up	LOC569495	Werner syndrome ATP-dependent helicase homolog	EE302738
A_15_P487015	2.16837	1.11661	up	bcl11ab	B-cell CLL/lymphoma 11Ab	NM_001100951
A_15_P344420	2.16773	1.11618	up	fancg	Fanconi anemia, complementation group G	NM_205639
A_15_P399640	2.16731	1.1159	up			XM_001331917
A_15_P345290	2.16537	1.11461	up			XM_003200854
A_15_P761173	2.1642	1.11383	up			XM_001923204
A_15_P297791	2.16286	1.11294	up	LOC570784	structural maintenance of chromosomes flexible hinge domain-containing protein 1-like	AY835384
A_15_P131731	2.16202	1.11238	up	c3b	complement component c3b	NM_131243
A_15_P176851	2.15951	1.11071	up	pde4ca	phosphodiesterase 4C, cAMP-specific a	BC095885
A_15_P688351	2.15815	1.10979	up			XM_003197729
A_15_P683031	2.15727	1.10921	up
A_15_P262016	2.1566	1.10876	up	wu:fb18b12	wu:fb18b12	AI397466
A_15_P131306	2.1561	1.10842	up			DQ851840
A_15_P500757	2.15542	1.10797	up	magi2	membrane associated guanylate kinase, WW and PDZ domain containing 2	NM_001122611
A_15_P510527	2.15472	1.1075	up	zgc:153381	zgc:153381	NM_001077605
A_15_P338025	2.15344	1.10664	up	LOC100148308	uncharacterized LOC100148308	XM_001923825
A_15_P545687	2.15154	1.10537	up			XM_002665230
A_15_P442035	2.15071	1.10481	up			BC163195
A_15_P169451	2.15063	1.10476	up	ccr6a	chemokine (C-C motif) receptor 6a	NM_001099991
A_15_P359121	2.14945	1.10397	up	LOC100003022	uncharacterized LOC100003022	XM_001342634
A_15_P728841	2.14944	1.10396	up	si:dkey-7c18.24	si:dkey-7c18.24	NM_001082832
A_15_P112239	2.14917	1.10378	up	hook2	hook homolog 2 (Drosophila)	NM_201111
A_15_P182441	2.14916	1.10377	up
A_15_P158596	2.14839	1.10325	up			XM_695179
A_15_P108670	2.14785	1.10289	up
A_15_P345240	2.14463	1.10073	up
A_15_P688436	2.14396	1.10028	up	zp3b	zona pellucida glycoprotein 3b	NM_131696
A_15_P135851	2.14212	1.09904	up			XM_002660556
A_15_P159826	2.14101	1.09829	up	LOC100005002	uncharacterized LOC100005002	BC090535
A_15_P740366	2.14075	1.09812	up	ccdc146	coiled-coil domain containing 146	NM_001083053
A_15_P748106	2.14067	1.09806	up	si:ch211-244a23.1	si:ch211-244a23.1	NM_001166323
A_15_P311016	2.13985	1.09751	up			XM_685845
A_15_P520712	2.13942	1.09722	up
A_15_P663396	2.13829	1.09646	up	large	like-glycosyltransferase	NM_001004537
A_15_P182051	2.13322	1.09303	up	shisa7	shisa homolog 7 (Xenopus laevis)	XM_003200548
A_15_P237731	2.13266	1.09266	up	LOC100151233	olfactory receptor 2W1-like	XM_001923171
A_15_P191663	2.13173	1.09202	up
A_15_P431590	2.13004	1.09088	up	zgc:171416	zgc:171416	NM_001111148
A_15_P460045	2.12935	1.09041	up
A_15_P207446	2.12775	1.08933	up	b3gnt2a	UDP-GlcNAc:betaGal beta-1,3-N-acetylglucosaminyltransferase 2a	NM_212840
A_15_P255766	2.12612	1.08823	up	zgc:63694	zgc:63694	NM_213106
A_15_P165041	2.12491	1.0874	up	or126-3	odorant receptor, family E, subfamily 126, member 3	NM_001130799
A_15_P101535	2.12321	1.08625	up			BC122107
A_15_P570177	2.12296	1.08608	up	LOC556696	probable cationic amino acid transporter-like	XM_679547
A_15_P519657	2.12258	1.08582	up	haus7	HAUS augmin-like complex, subunit 7	BC095820
A_15_P155866	2.12103	1.08477	up	zgc:152904	zgc:152904	NM_001076744
A_15_P406085	2.11831	1.08292	up
A_15_P177021	2.11627	1.08153	up	ppp1r12a	protein phosphatase 1, regulatory (inhibitor) subunit 12A	BC098558
A_15_P762941	2.11515	1.08076	up
A_15_P188771	2.1147	1.08045	up
A_15_P520032	2.11444	1.08028	up	si:dkey-177p2.16	si:dkey-177p2.16	XM_002665722
A_15_P396452	2.11306	1.07934	up	tox3	TOX high mobility group box family member 3	XM_001922480
A_15_P621530	2.11286	1.0792	up	zgc:153760	zgc:153760	NM_001076618
A_15_P445080	2.11234	1.07885	up	sema4d	sema domain, immunoglobulin domain (Ig), transmembrane domain (TM) and short cytoplasmic domain, (semaphorin) 4D	XM_003200811
A_15_P151816	2.11215	1.07871	up	pabpc1l	poly(A) binding protein, cytoplasmic 1-like	NM_199839
A_15_P271186	2.11198	1.0786	up			XM_001919683
A_15_P548282	2.11149	1.07826	up	scamp1	secretory carrier membrane protein 1	NM_205692
A_15_P548617	2.11127	1.07811	up	or103-5	odorant receptor, family C, subfamily 103, member 5	NM_131753
A_15_P344837	2.11081	1.0778	up	lpin1	lipin 1	NM_001044353
A_15_P338945	2.11065	1.07769	up	cltcb	clathrin, heavy polypeptide b (Hc)	NM_001194978
A_15_P132996	2.10984	1.07713	up	ift140	intraflagellar transport 140 homolog (Chlamydomonas)	AY600456
A_15_P249291	2.10681	1.07506	up			EH434563
A_15_P589267	2.10662	1.07493	up			EB929718
A_15_P242926	2.10342	1.07274	up	cry2b	cryptochrome 2b	NM_131792
A_15_P112495	2.10067	1.07085	up	npy4r	neuropeptide Y receptor Y4	NM_131440
A_15_P183616	2.10024	1.07055	up	wisp2	WNT1 inducible signaling pathway protein 2	NM_001199101
A_15_P197551	2.09963	1.07014	up	opn4a	opsin 4a (melanopsin)	NM_001128761
A_15_P630241	2.09847	1.06934	up	ttc27	tetratricopeptide repeat domain 27	AY099524
A_15_P265251	2.09829	1.06921	up
A_15_P406640	2.09727	1.06851	up	nptx2a	neuronal pentraxin 2a	NM_001109768
A_15_P242131	2.09661	1.06806	up			XM_678976
A_15_P263996	2.09285	1.06547	up	wu:fb13h03	wu:fb13h03	AI384635
A_15_P518527	2.09132	1.06441	up			CK692410
A_15_P709606	2.09104	1.06422	up			XM_001919760
A_15_P102874	2.08949	1.06315	up	adarb1a	adenosine deaminase, RNA-specific, B1a	NM_131610
A_15_P444220	2.08479	1.05991	up			BC127590
A_15_P155161	2.0844	1.05963	up	LOC100329589	ephrin type-A receptor 7-like	XM_002667607
A_15_P407765	2.08388	1.05927	up	wu:fj49b04	wu:fj49b04	AW280076
A_15_P103425	2.08377	1.0592	up	usp11	ubiquitin specific peptidase 11	XM_002663073
A_15_P774636	2.08358	1.05907	up
A_15_P270951	2.08344	1.05897	up	myh10	myosin, heavy chain 10, non-muscle	XM_686375
A_15_P559947	2.08052	1.05695	up			EH551533
A_15_P112353	2.08037	1.05684	up	acp5a	acid phosphatase 5a, tartrate resistant	NM_214773
A_15_P208811	2.08008	1.05664	up	si:dkeyp-34c12.1	si:dkeyp-34c12.1	NM_001013572
A_15_P548652	2.07971	1.05638	up	smpd3	sphingomyelin phosphodiesterase 3, neutral	NM_001122750
A_15_P759166	2.0787	1.05568	up
A_15_P182246	2.07829	1.0554	up	grb10a	growth factor receptor-bound protein 10a	NM_001004287
A_15_P688384	2.07596	1.05378	up
A_15_P243646	2.07485	1.05301	up
A_15_P297096	2.07407	1.05246	up	LOC572312	protein FAM172A-like	NM_001145612
A_15_P198411	2.07258	1.05143	up	LOC569960	neuromedin-U receptor 2-like	XM_693381
A_15_P187976	2.07053	1.05	up			XM_685908
A_15_P312351	2.06933	1.04916	up	im:7135969	im:7135969	CK675426
A_15_P568527	2.06821	1.04838	up	zgc:153317	zgc:153317	NM_001198748
A_15_P671326	2.06768	1.04802	up	fbxl15	F-box and leucine-rich repeat protein 15	NM_212942
A_15_P338911	2.06573	1.04665	up	LOC794956	uncharacterized LOC794956	CT696846
A_15_P117723	2.06558	1.04655	up	wnt3a	wingless-type MMTV integration site family, member 3A	NM_001007185
A_15_P130071	2.06361	1.04517	up	LOC571240	transmembrane channel-like gene family 2-like	XM_694811
A_15_P173216	2.06223	1.04421	up	pstpip1a	proline-serine-threonine phosphatase interacting protein 1a	NM_001045216
A_15_P643631	2.06213	1.04414	up	fryl	furry homolog-like (Drosophila)	NM_001159667
A_15_P682411	2.06116	1.04346	up			XM_002663575
A_15_P760636	2.0606	1.04306	up
A_15_P270091	2.06054	1.04302	up			XM_002664541
A_15_P549947	2.05855	1.04163	up	LOC557928	novel protein similar to vertebrate leucine rich repeat containing 8 family, member A (LRRC8A)	XM_681083
A_15_P165801	2.05777	1.04108	up			DQ023281
A_15_P114836	2.05366	1.0382	up			GW712168
A_15_P599137	2.05282	1.03761	up	wu:fb78d07	wu:fb78d07	AI558300
A_15_P624910	2.05198	1.03702	up	si:dkey-7c18.24	si:dkey-7c18.24	NM_001082832
A_15_P164271	2.05194	1.03699	up	noxa1	NADPH oxidase activator 1	NM_001030100
A_15_P591987	2.05108	1.03639	up	wu:fc55d02	wu:fc55d02	CT650315
A_15_P460390	2.05089	1.03625	up			XM_686725
A_15_P549392	2.05051	1.03598	up	LOC567936	cadherin-11-like	XM_691250
A_15_P740879	2.05018	1.03575	up	vtg6	vitellogenin 6	NM_001122610
A_15_P109084	2.04759	1.03392	up	mcoln1	mucolipin 1	NM_213380
A_15_P737981	2.04728	1.03371	up	si:dkey-7c18.24	si:dkey-7c18.24	NM_001082832
A_15_P213286	2.04709	1.03358	up	LOC100538179	DNA-binding protein RFX7-like	XM_003201602
A_15_P758921	2.04708	1.03357	up
A_15_P136141	2.04676	1.03334	up			XM_684834
A_15_P109552	2.04506	1.03215	up			XM_003200345
A_15_P300146	2.04483	1.03198	up	zgc:123218	zgc:123218	EH450384
A_15_P186786	2.04312	1.03077	up
A_15_P657116	2.04082	1.02915	up	vasa	vasa homolog	NM_131057
A_15_P365290	2.0406	1.02899	up	fkbp5	FK506 binding protein 5	NM_213149
A_15_P438430	2.03959	1.02828	up			AF246164
A_15_P711714	2.03925	1.02804	up
A_15_P147166	2.03917	1.02798	up			XM_001919200
A_15_P506227	2.03915	1.02797	up			EE302558
A_15_P283851	2.03767	1.02692	up
A_15_P661806	2.03741	1.02673	up	mapre3a	microtubule-associated protein, RP/EB family, member 3a	NM_001030127
A_15_P196276	2.03714	1.02654	up	dtna	dystrobrevin, alpha	NM_001080581
A_15_P301016	2.03703	1.02646	up			EG565526
A_15_P180686	2.03501	1.02504	up	or133-7	odorant receptor, family H, subfamily 133, member 7	XM_002665949
A_15_P136116	2.0345	1.02467	up	LOC570764	ceroid-lipofuscinosis neuronal protein 6 homolog	XM_694280
A_15_P700773	2.03401	1.02433	up	zgc:173545	zgc:173545	NM_001114478
A_15_P111181	2.03396	1.02429	up	casp6l2	caspase 6, apoptosis-related cysteine peptidase, like 2	NM_001039980
A_15_P168121	2.03374	1.02413	up	si:dkey-246g23.4	si:dkey-246g23.4	NM_001113338
A_15_P676630	2.03364	1.02406	up	LOC100001921	uncharacterized LOC100001921
A_15_P190021	2.03158	1.0226	up	LOC100333714	kelch-like 13-like	XM_003199151
A_15_P160021	2.03048	1.02182	up			EB896709
A_15_P413715	2.02836	1.02032	up	ftsjd2	FtsJ methyltransferase domain containing 2	NM_200133
A_15_P758181	2.02676	1.01918	up
A_15_P508512	2.02649	1.01899	up	abcb4	ATP-binding cassette, sub-family B (MDR/TAP), member 4	NM_001114583
A_15_P196071	2.02496	1.0179	up	tll1	tolloid-like 1	NM_131010
A_15_P240381	2.02369	1.01699	up	LOC564928	G-protein coupled receptor 26-like	XM_688246
A_15_P773216	2.02317	1.01661	up			XM_001921600
A_15_P182351	2.02239	1.01606	up	npr1a	natriuretic peptide receptor 1a	NM_001044937
A_15_P407200	2.02199	1.01578	up	wu:fc13b01	wu:fc13b01	AI626801
A_15_P260461	2.02187	1.01569	up	bai2	brain-specific angiogenesis inhibitor 2
A_15_P592622	2.02157	1.01548	up	wu:fi05d04	wu:fi05d04	EH560500
A_15_P403270	2.02147	1.0154	up	wu:fc79e12	wu:fc79e12	AI942945
A_15_P138536	2.02106	1.01511	up			XM_003201038
A_15_P658241	2.02041	1.01465	up	lats1	LATS, large tumor suppressor, homolog 1 (Drosophila)	BC155305
A_15_P217921	2.02014	1.01446	up	card14	caspase recruitment domain family, member 14	XM_692035
A_15_P186771	2.01927	1.01383	up	LOC100007686	phosphomannomutase 1-like	DV591157
A_15_P671976	2.01921	1.01379	up
A_15_P772121	2.01793	1.01287	up
A_15_P173121	2.01739	1.01249	up	si:dkeyp-92c9.2	si:dkeyp-92c9.2	NM_001045220
A_15_P203911	2.01668	1.01198	up	LOC570404	uncharacterized LOC570404	XM_693882
A_15_P655571	2.01596	1.01146	up	cx50.5	44.1 protein-like	NM_001128350
A_15_P187386	2.01508	1.01083	up	xylt1	xylosyltransferase I	NM_001172397
A_15_P263096	2.01403	1.01008	up
A_15_P705486	2.01394	1.01002	up
A_15_P557152	2.01319	1.00949	up			XM_001339553
A_15_P662031	2.0113	1.00813	up	bon	bonnie and clyde	NM_130940
A_15_P334639	2.01116	1.00803	up	LOC100329946	rap guanine nucleotide exchange factor 5-like	EE684874
A_15_P755531	2.01066	1.00767	up	rc3h1	ring finger and CCCH-type zinc finger domains 1	NM_001082859
A_15_P196546	2.00931	1.0067	up	kcnh1a	potassium voltage-gated channel, subfamily H (eag-related), member 1a	NM_001044931
A_15_P112962	2.00895	1.00644	up	pgm2l1	phosphoglucomutase 2-like 1	NM_001098485
A_15_P178531	2.00859	1.00618	up	kiaa0947l	KIAA0947-like (H. sapiens)	NM_001034965
A_15_P656686	2.00854	1.00614	up	gstt1a	glutathione S-transferase theta 1a	BC058294
A_15_P402995	2.00824	1.00593	up	sh3pxd2b	SH3 and PX domains 2B	AI397304
A_15_P193926	2.00635	1.00457	up	LOC563808	REST corepressor 3-like	NM_001045029
A_15_P190241	2.00628	1.00452	up	bmp1a	bone morphogenetic protein 1a	NM_001040037
A_15_P761326	2.00568	1.00409	up			XM_003200165
A_15_P760626	2.00555	1.004	up
A_15_P221111	2.00532	1.00383	up	rictora	rapamycin-insensitive companion of mTOR a	XM_001920250
A_15_P723551	2.0053	1.00382	up	LOC100001838	solute carrier family 22 member 7-like	XM_001337307
A_15_P404835	2.00439	1.00316	up			XM_001332101
A_15_P450905	2.00366	1.00264	up	wu:fl23e08	wu:fl23e08	CK236714
A_15_P208091	2.00038	1.00027	up	igf1rb	insulin-like growth factor 1b receptor	NM_152969

## Sheet: ZnSO4 up-regulated
ProbeName	FC(ZnSO4-LC25 vs Control)	LogFC(ZnSO4-LC25 vs Control)	Regulation(ZnSO4-LC25 vs Control)	GeneSymbol	GeneName	GenbankAccession
A_15_P763691	13.5132	3.7563	up
A_15_P168301	12.0851	3.59516	up	LOC571081	extracellular calcium-sensing receptor-like	XM_694637
A_15_P196111	10.6193	3.40861	up	zgc:111983	zgc:111983	NM_001017803
A_15_P208296	9.68279	3.27542	up	ocstamp	osteoclast stimulatory transmembrane protein	NM_001014340
A_15_P754921	9.2432	3.20839	up	vtg1	vitellogenin 1	NM_001044897
A_15_P659301	8.13323	3.02383	up	cyp2k22	cytochrome P450, family 2, subfamily K, polypeptide 22	NM_200235
A_15_P686791	8.09855	3.01766	up
A_15_P670131	7.92455	2.98633	up	zgc:152791	zgc:152791	NM_001007133
A_15_P727801	7.61763	2.92934	up	cyp2k22	cytochrome P450, family 2, subfamily K, polypeptide 22	NM_200235
A_15_P502562	7.13527	2.83497	up	zgc:193807	zgc:193807	NM_001130768
A_15_P484683	6.93444	2.79378	up
A_15_P765676	6.92371	2.79155	up	zgc:111983	zgc:111983	NM_001017803
A_15_P151881	6.84068	2.77414	up	zgc:153609	zgc:153609	NM_001045565
A_15_P596167	6.77552	2.76033	up			CF594610
A_15_P686641	6.54651	2.71073	up	sdhaf1	succinate dehydrogenase complex assembly factor 1	CN173632
A_15_P115524	6.37584	2.67262	up	si:ch73-190m4.1	si:ch73-190m4.1	XM_683371
A_15_P118829	6.17995	2.6276	up	cyp2k6	cytochrome P450, family 2, subfamily K, polypeptide 6	NM_200509
A_15_P207601	6.10882	2.61089	up	si:dkey-222f2.7	si:dkey-222f2.7	CU458911
A_15_P408306	6.10002	2.60881	up			XM_001332092
A_15_P519145	5.87899	2.55557	up	wu:fc83f07	wu:fc83f07	AI943051
A_15_P210936	5.69073	2.50861	up	si:dkey-30j22.4	si:dkey-30j22.4	XM_003200731
A_15_P711811	5.68693	2.50765	up
A_15_P252596	5.60426	2.48652	up	irf2a	interferon regulatory factor 2a	CR930008
A_15_P501517	5.41899	2.43803	up			XM_001340192
A_15_P663716	5.26979	2.39775	up	zgc:153137	zgc:153137	NM_001045458
A_15_P281786	5.23521	2.38825	up
A_15_P219771	5.22242	2.38472	up	LOC100535126	GTPase IMAP family member 2-like	XM_003197767
A_15_P547075	5.15834	2.36691	up	LOC794381	arylamine N-acetyltransferase, pineal gland isozyme NAT-10-like	XM_001334286
A_15_P760366	5.08126	2.34519	up
A_15_P197381	4.99636	2.32088	up	LOC557043	uncharacterized protein C6orf150-like	XM_680019
A_15_P455460	4.87859	2.28647	up			BI980794
A_15_P697681	4.77336	2.255	up	ba1l	ba1 globin, like	NM_001013027
A_15_P746141	4.74323	2.24587	up	vtg6	vitellogenin 6	NM_001122610
A_15_P655571	4.68051	2.22667	up	cx50.5	44.1 protein-like	NM_001128350
A_15_P775011	4.65229	2.21794	up
A_15_P492387	4.52087	2.1766	up	zgc:172131	zgc:172131	NM_001110413
A_15_P289781	4.49732	2.16907	up	ba1l	ba1 globin, like	NM_001013027
A_15_P132731	4.47478	2.16182	up	esr1	estrogen receptor 1	NM_152959
A_15_P706991	4.46504	2.15867	up
A_15_P109091	4.42035	2.14416	up	camkvl	CaM kinase-like vesicle-associated, like	CV484814
A_15_P697106	4.38897	2.13388	up
A_15_P519682	4.37315	2.12867	up			XM_001332682
A_15_P172131	4.27823	2.09701	up	si:ch211-282j17.1	si:ch211-282j17.1	NM_001030135
A_15_P725786	4.26513	2.09259	up	vtg7	vitellogenin 7	NM_001102671
A_15_P725241	4.2577	2.09007	up	zgc:111868	zgc:111868	NM_001034970
A_15_P168141	4.21932	2.07701	up
A_15_P756386	4.19414	2.06838	up	vtg5	vitellogenin 5	NM_001025189
A_15_P716511	4.19298	2.06798	up
A_15_P497042	4.16763	2.05923	up	LOC556026	afadin- and alpha-actinin-binding protein-like	EE699482
A_15_P623606	4.16089	2.05689	up	vtg6	vitellogenin 6	NM_001122610
A_15_P597832	4.10899	2.03878	up	tmem256	transmembrane protein 256	EH531383
A_15_P114268	4.08578	2.03061	up	mhc1uxa2	major histocompatibility complex class I UXA2 gene	NM_200585
A_15_P223536	4.07211	2.02578	up	rhcga	Rhesus blood group, C glycoprotein a	NM_001089577
A_15_P345742	4.06755	2.02416	up	si:ch211-119o8.6	si:ch211-119o8.6	NM_001114740
A_15_P406605	4.04189	2.01503	up			XM_682634
A_15_P402720	4.0407	2.01461	up	wu:fb77b05	wu:fb77b05	AI544645
A_15_P519547	4.00429	2.00155	up	wu:fd11f09	wu:fd11f09	EH605737
A_15_P238766	3.99334	1.9976	up
A_15_P135516	3.98692	1.99527	up	hesx1	homeo box (expressed in ES cells) 1	NM_131349
A_15_P237606	3.98503	1.99459	up
A_15_P137576	3.98415	1.99427	up	si:rp71-36a1.1	si:rp71-36a1.1	EH447198
A_15_P172461	3.98324	1.99394	up	mgat1b	mannosyl (alpha-1,3-)-glycoprotein beta-1,2-N-acetylglucosaminyltransferase b	NM_001079971
A_15_P655451	3.9695	1.98896	up	sc:d411	sc:d411	NM_001128246
A_15_P674236	3.96087	1.98582	up
A_15_P763041	3.9442	1.97973	up			CD759521
A_15_P714991	3.9235	1.97214	up
A_15_P723831	3.91304	1.96829	up	zgc:154068	zgc:154068	NM_001045465
A_15_P489757	3.87744	1.95511	up	LOC794291	probable ubiquitin carboxyl-terminal hydrolase 46-like	XM_001334189
A_15_P668181	3.86595	1.95082	up	elnb	elastin b	NM_001048064
A_15_P733171	3.84792	1.94408	up	vtg6	vitellogenin 6	NM_001122610
A_15_P517492	3.81289	1.93089	up	wu:fc37e02	wu:fc37e02	AI667086
A_15_P239081	3.80435	1.92765	up	ptk2.2	protein tyrosine kinase 2b	NM_198819
A_15_P221861	3.78085	1.91871	up
A_15_P622686	3.75766	1.90984	up	tbpl2	TATA box binding protein like 2	NM_214796
A_15_P310386	3.75592	1.90917	up
A_15_P725281	3.74457	1.9048	up	vtg4	vitellogenin 4	NM_001045294
A_15_P104556	3.73756	1.9021	up
A_15_P727926	3.73592	1.90146	up	zgc:171750	zgc:171750	BC152002
A_15_P739836	3.72279	1.89639	up	si:dkey-7c18.24	si:dkey-7c18.24	NM_001082832
A_15_P206551	3.71619	1.89382	up	zgc:110286	zgc:110286	NM_001017602
A_15_P364230	3.71317	1.89265	up
A_15_P705921	3.71161	1.89205	up	wu:fa91h05	wu:fa91h05	AI330510
A_15_P107222	3.7018	1.88823	up	lipca	lipase, hepatic a	NM_201022
A_15_P621346	3.70045	1.8877	up	slc27a1b	solute carrier family 27 (fatty acid transporter), member 1b	NM_001077248
A_15_P375180	3.68346	1.88106	up			XM_684611
A_15_P308996	3.64751	1.86691	up	LOC557827	uncharacterized protein C14orf38-like	XM_680971
A_15_P256521	3.6275	1.85898	up
A_15_P658556	3.62705	1.8588	up	klfd	Kruppel-like factor d	NM_130936
A_15_P102932	3.59585	1.84633	up	her1	hairy-related 1	NM_131078
A_15_P668361	3.58391	1.84153	up	lck	lymphocyte-specific protein tyrosine kinase	NM_001001596
A_15_P683176	3.57875	1.83946	up	hist1h4l	histone 1, H4, like	EH543914
A_15_P402260	3.56276	1.833	up	LOC560642	zinc transporter 8-like	XM_684037
A_15_P235181	3.5622	1.83277	up	dot1l	DOT1-like, histone H3 methyltransferase (S. cerevisiae)	XM_001919746
A_15_P515722	3.55375	1.82934	up	vtg7	vitellogenin 7	NM_001102671
A_15_P766436	3.54653	1.82641	up	zgc:153273	zgc:153273	NM_001045361
A_15_P453345	3.52373	1.8171	up
A_15_P587657	3.51634	1.81407	up	LOC100150092	uncharacterized LOC100150092	BC095888
A_15_P263766	3.51566	1.8138	up	wu:fd07b08	wu:fd07b08	BG728966
A_15_P245236	3.48923	1.80291	up			XM_003198126
A_15_P520087	3.47986	1.79903	up	wu:fe50g11	wu:fe50g11	AW058722
A_15_P760661	3.47458	1.79684	up
A_15_P141356	3.47361	1.79644	up	btr20	bloodthirsty-related gene family, member 20	BC115235
A_15_P727381	3.47165	1.79562	up
A_15_P182986	3.47094	1.79533	up	nup153	nucleoporin 153kDa	XM_695225
A_15_P657326	3.46573	1.79316	up	slc27a1b	solute carrier family 27 (fatty acid transporter), member 1b	BC109455
A_15_P289341	3.46294	1.792	up
A_15_P285451	3.46275	1.79192	up
A_15_P160347	3.45892	1.79032	up	LOC556118	uncharacterized LOC556118	XM_678850
A_15_P399387	3.45602	1.78911	up	hcar1-2	hydroxycarboxylic acid receptor 1-2	NM_001163295
A_15_P760431	3.45527	1.7888	up			XM_003200110
A_15_P674361	3.43332	1.7796	up	LOC100331588	AP-3 complex subunit beta-1-like	EV758225
A_15_P682331	3.41678	1.77264	up	LOC560642	zinc transporter 8-like
A_15_P373010	3.404	1.76723	up			EE207253
A_15_P520422	3.40176	1.76628	up
A_15_P364500	3.39197	1.76212	up	ighv6-2	ig heavy chain V-III region VH26-like	AY646279
A_15_P211856	3.36544	1.7508	up	guca1e	guanylate cyclase activator 1e	NM_200656
A_15_P676057	3.36109	1.74893	up	nin	ninein (GSK3B interacting protein)	XM_695518
A_15_P723632	3.36006	1.74849	up	vtg7	vitellogenin 7	NM_001102671
A_15_P631276	3.35453	1.74611	up	nitr9	novel immune-type receptor 9	NM_001005576
A_15_P399406	3.34637	1.7426	up			XM_003200517
A_15_P453810	3.33976	1.73975	up			BE017902
A_15_P595357	3.33474	1.73757	up	wu:fc32a08	wu:fc32a08	CT611761
A_15_P666701	3.33222	1.73648	up	npsn	nephrosin	NM_205756
A_15_P164381	3.33113	1.73601	up	arf4b	ADP-ribosylation factor 4b	NM_001017707
A_15_P207751	3.31638	1.72961	up	LOC100001551	novel protein containing lectin C-type domains	NM_001100073
A_15_P100966	3.31259	1.72796	up	LOC559803	novel protein similar to SWI/SNF related, matrix associated, actin dependent regulator of chromatin, subfamily a, member 5 (smarca5)	NM_001099997
A_15_P676630	3.30235	1.72349	up	LOC100001921	uncharacterized LOC100001921
A_15_P738191	3.29238	1.71913	up	zgc:163064	zgc:163064	NM_001089510
A_15_P192531	3.28773	1.71709	up	vasa	vasa homolog	NM_131057
A_15_P203376	3.28537	1.71606	up	LOC100001581	solute carrier family 35 member F4-like	XM_001341515
A_15_P758086	3.27645	1.71213	up
A_15_P685432	3.27412	1.71111	up
A_15_P190686	3.27195	1.71015	up	nr3c1	nuclear receptor subfamily 3, group C, member 1 (glucocorticoid receptor)	BC095861
A_15_P245401	3.26885	1.70878	up	si:dkey-98j1.5	si:dkey-98j1.5	XM_692681
A_15_P221781	3.26769	1.70827	up			XM_003200781
A_15_P489867	3.25716	1.70361	up
A_15_P751756	3.24854	1.69979	up	vtg1	vitellogenin 1	NM_001044897
A_15_P297441	3.23321	1.69297	up
A_15_P707276	3.23058	1.69179	up
A_15_P622633	3.23004	1.69155	up	or128-5	odorant receptor, family E, subfamily 128, member 5	NM_131143
A_15_P772191	3.22087	1.68745	up			XM_001332646
A_15_P150856	3.19822	1.67727	up	sipa1l1	signal-induced proliferation-associated 1 like 1	NM_001030169
A_15_P165691	3.19469	1.67568	up	zgc:171927	zgc:171927	NM_001102642
A_15_P116244	3.19387	1.6753	up	gpr34l	G protein-coupled receptor 34 like	NM_001007217
A_15_P567892	3.1892	1.6732	up			XM_003200971
A_15_P160171	3.18803	1.67267	up	nr1d4b	nuclear receptor subfamily 1, group D, member 4b	DQ017623
A_15_P187001	3.18358	1.67065	up	LOC795632	neoverrucotoxin subunit alpha-like	XM_001335818
A_15_P286861	3.17038	1.66466	up
A_15_P715786	3.13021	1.64626	up			EH529198
A_15_P758136	3.10487	1.63454	up
A_15_P132886	3.10236	1.63337	up	lhb	luteinizing hormone, beta polypeptide	NM_205622
A_15_P184831	3.10215	1.63327	up	si:dkey-7c18.24	si:dkey-7c18.24	NM_001082832
A_15_P666101	3.09774	1.63121	up	cpdb	carboxypeptidase D, b	NM_001077540
A_15_P706976	3.09099	1.62807	up	wu:fj53g11	wu:fj53g11	CT696238
A_15_P110605	3.08598	1.62573	up	wu:fc50b12	wu:fc50b12	AI793661
A_15_P491757	3.05739	1.6123	up			XM_003199264
A_15_P402375	3.05557	1.61144	up	wu:fa04g05	wu:fa04g05	BI670898
A_15_P223126	3.05235	1.60992	up
A_15_P103716	3.04842	1.60806	up	guca1a	guanylate cyclase activator 1A	NM_131870
A_15_P728766	3.04407	1.606	up	tmem39a	transmembrane protein 39A	NM_199632
A_15_P727525	3.04186	1.60495	up	vtg7	vitellogenin 7	NM_001102671
A_15_P224401	3.03912	1.60366	up	ddx3	DEAD (Asp-Glu-Ala-Asp) box polypeptide 3	NM_001126423
A_15_P548212	3.03748	1.60287	up	zgc:110286	zgc:110286	NM_001017602
A_15_P149141	3.03361	1.60104	up	unc93a	unc-93 homolog A (C. elegans)	NM_001044916
A_15_P605477	3.03298	1.60073	up			XM_002663659
A_15_P111051	3.00983	1.58968	up	ttc27	tetratricopeptide repeat domain 27	AY099524
A_15_P196811	3.00635	1.58801	up	azi2	5-azacytidine induced 2	NM_214733
A_15_P621010	3.00603	1.58786	up	si:ch211-282j17.7	si:ch211-282j17.7	XM_003198867
A_15_P620394	3.00498	1.58736	up	zgc:110286	zgc:110286	NM_001017602
A_15_P256814	2.98609	1.57826	up	ugt1b3	UDP glucuronosyltransferase 1 family, polypeptide B3	NM_001177346
A_15_P728841	2.97941	1.57503	up	si:dkey-7c18.24	si:dkey-7c18.24	NM_001082832
A_15_P762406	2.96762	1.56931	up
A_15_P142101	2.96028	1.56573	up	zgc:153067	zgc:153067	NM_001076777
A_15_P598882	2.95688	1.56408	up	wu:fb67h05	wu:fb67h05	AI544779
A_15_P112203	2.95592	1.56361	up	zgc:152670	zgc:152670	NM_001076655
A_15_P101377	2.9551	1.56321	up	grma	glutamate receptor, metabotropic a	NM_001080020
A_15_P371815	2.9516	1.5615	up
A_15_P109204	2.94984	1.56064	up	zgc:101806	zgc:101806	NM_001006050
A_15_P143596	2.94775	1.55962	up	LOC100007703	uncharacterized LOC100007703	NM_001111252
A_15_P754321	2.94751	1.5595	up	vtg5	vitellogenin 5	NM_001025189
A_15_P730951	2.94154	1.55657	up	ca15b	carbonic anhydrase XV b	NM_213182
A_15_P238956	2.9403	1.55596	up			XM_003200622
A_15_P624910	2.93575	1.55373	up	si:dkey-7c18.24	si:dkey-7c18.24	NM_001082832
A_15_P545592	2.93394	1.55284	up	plxnd1	plexin D1	NM_205697
A_15_P498172	2.9329	1.55233	up	LOC100006752	uncharacterized LOC100006752	BC154669
A_15_P195971	2.93128	1.55153	up	scn4aa	sodium channel, voltage-gated, type IV, alpha, a	NM_001039825
A_15_P153403	2.92946	1.55063	up	LOC100006053	uncharacterized LOC100006053	NM_001100097
A_15_P198626	2.92896	1.55039	up	zgc:136639	zgc:136639	NM_001040384
A_15_P169381	2.92366	1.54777	up	rh50	Rh50-like protein	NM_131547
A_15_P176851	2.91928	1.54561	up	pde4ca	phosphodiesterase 4C, cAMP-specific a	BC095885
A_15_P484835	2.90616	1.53911	up	mll3a	myeloid/lymphoid or mixed-lineage leukemia 3a	XM_001919246
A_15_P218971	2.899	1.53555	up			XM_001345035
A_15_P621530	2.89183	1.53199	up	zgc:153760	zgc:153760	NM_001076618
A_15_P403020	2.89099	1.53157	up
A_15_P655991	2.86613	1.51911	up	matn3a	matrilin 3a	AJ629312
A_15_P239046	2.85237	1.51216	up
A_15_P142661	2.84833	1.51012	up	rhcga	Rhesus blood group, C glycoprotein a	NM_001089577
A_15_P268336	2.84221	1.50701	up			XM_682054
A_15_P157071	2.84137	1.50659	up
A_15_P703831	2.83816	1.50496	up			CN017467
A_15_P254096	2.83153	1.50158	up			DT064263
A_15_P207616	2.83122	1.50142	up	or129-1	odorant receptor, family H, subfamily 129, member 1	NM_001082937
A_15_P103053	2.83077	1.50119	up	zgc:171517	zgc:171517	NM_001111173
A_15_P271061	2.82846	1.50001	up
A_15_P219116	2.81854	1.49495	up	lingo3	leucine rich repeat and Ig domain containing 3	XM_001919172
A_15_P167906	2.8171	1.49421	up	slc24a1	solute carrier family 24 (sodium/potassium/calcium exchanger), member 1	XM_001921942
A_15_P498192	2.80727	1.48917	up	LOC571601	bone morphogenetic protein 10-like	XM_695205
A_15_P683131	2.80607	1.48855	up			EH538135
A_15_P624206	2.80144	1.48617	up	si:ch211-266a5.12	si:ch211-266a5.12	NM_001123239
A_15_P549067	2.80042	1.48564	up			XM_690081
A_15_P179881	2.79502	1.48286	up	LOC557191	guanylate cyclase soluble subunit beta-2-like	XM_680205
A_15_P758446	2.79416	1.48242	up
A_15_P688384	2.79053	1.48054	up
A_15_P145091	2.78928	1.4799	up			BC096933
A_15_P682251	2.78412	1.47722	up
A_15_P518257	2.77649	1.47326	up	wu:fc51c08	wu:fc51c08	AI793570
A_15_P709071	2.77588	1.47294	up
A_15_P597342	2.77303	1.47146	up	e2f8	E2F transcription factor 8	AI626435
A_15_P598137	2.76282	1.46614	up	wu:fb10f12	wu:fb10f12	AI397374
A_15_P748106	2.75699	1.46309	up	si:ch211-244a23.1	si:ch211-244a23.1	NM_001166323
A_15_P185721	2.7504	1.45964	up	rhcg2a	Rh type C glycoprotein2a	NM_001102618
A_15_P312351	2.74753	1.45813	up	im:7135969	im:7135969	CK675426
A_15_P726056	2.74628	1.45748	up	LOC556271	protein PAT1 homolog 2-like	XM_678169
A_15_P675916	2.74139	1.45491	up	wu:fk78a01	wu:fk78a01	NR_023336
A_15_P110106	2.73925	1.45378	up	slc26a10	solute carrier family 26, member 10	CA474647
A_15_P150871	2.73608	1.45211	up	klfd	Kruppel-like factor d	NM_130936
A_15_P599452	2.73518	1.45164	up	wu:fb83g06	wu:fb83g06	EH434600
A_15_P499977	2.7313	1.44959	up	LOC563388	uncharacterized LOC563388	XM_686752
A_15_P262686	2.72983	1.44881	up
A_15_P460825	2.72737	1.44751	up			EE697824
A_15_P109462	2.72542	1.44648	up	ptpn1	protein tyrosine phosphatase, non-receptor type 1	NM_130924
A_15_P108636	2.7237	1.44557	up	tlr4ba	toll-like receptor 4b, duplicate a	NM_001131051
A_15_P173891	2.72323	1.44532	up	zgc:165655	zgc:165655	NM_001098779
A_15_P346180	2.71892	1.44304	up	skilb	SKI-like oncogene b	NM_001130669
A_15_P164666	2.71531	1.44112	up	LOC555277	coronin-2A-like	XM_677749
A_15_P201776	2.70904	1.43778	up	si:ch211-125e6.11	si:ch211-125e6.11	NM_001130664
A_15_P240131	2.70714	1.43677	up	LOC797058	putative uncharacterized protein C6orf183-like	DT058711
A_15_P715351	2.70356	1.43486	up			EH542117
A_15_P759896	2.70111	1.43355	up
A_15_P745852	2.69771	1.43174	up	vtg6	vitellogenin 6	NM_001122610
A_15_P558378	2.69652	1.4311	up	LOC100332967	uncharacterized LOC100332967	BC162792
A_15_P282076	2.69124	1.42827	up			XM_001339644
A_15_P431590	2.6893	1.42723	up	zgc:171416	zgc:171416	NM_001111148
A_15_P408700	2.68708	1.42604	up
A_15_P628937	2.68433	1.42456	up	vtg1	vitellogenin 1	NM_001044897
A_15_P405680	2.68196	1.42329	up	sybl1	synaptobrevin-like 1	CA471142
A_15_P161316	2.68089	1.42271	up	cntn2	contactin 2	NM_131446
A_15_P753081	2.67733	1.42079	up	vtg6	vitellogenin 6	NM_001122610
A_15_P661386	2.67681	1.42052	up	zgc:152692	zgc:152692	NM_001076709
A_15_P711916	2.67408	1.41904	up
A_15_P747276	2.67298	1.41845	up	vtg1	vitellogenin 1	NM_001044897
A_15_P518512	2.67252	1.4182	up	wu:fc46e05	wu:fc46e05	AI884089
A_15_P396370	2.66869	1.41613	up
A_15_P518857	2.66626	1.41482	up	wu:fc68e03	wu:fc68e03	AI883979
A_15_P661341	2.65621	1.40937	up	zgc:153932	zgc:153932	NM_001083007
A_15_P349475	2.65022	1.40611	up	npc1	Niemann-Pick disease, type C1	NM_001243875
A_15_P220146	2.64341	1.4024	up	zap70	zeta-chain (TCR) associated protein kinase	NM_001020589
A_15_P290701	2.64113	1.40115	up	LOC562421	potassium voltage-gated channel subfamily G member 2-like	XM_685808
A_15_P729886	2.64091	1.40103	up	cdh4	cadherin 4, retinal	NM_001045273
A_15_P362905	2.63964	1.40034	up	lipca	lipase, hepatic a	NM_201022
A_15_P393475	2.63895	1.39997	up	wu:fk95h01	wu:fk95h01	BE201609
A_15_P537782	2.63877	1.39986	up
A_15_P677051	2.63117	1.39571	up	LOC556026	afadin- and alpha-actinin-binding protein-like	XM_678717
A_15_P107754	2.63026	1.39521	up	zgc:153142	zgc:153142	NM_001077339
A_15_P148891	2.62575	1.39273	up	zgc:153932	zgc:153932	NM_001083007
A_15_P682411	2.61672	1.38776	up			XM_002663575
A_15_P239551	2.6166	1.38769	up	nfxl1	nuclear transcription factor, X-box binding-like 1	XM_002666544
A_15_P675166	2.61585	1.38728	up	wu:fe49a10	wu:fe49a10	CA470325
A_15_P407525	2.61265	1.38551	up	si:ch73-206d17.1	si:ch73-206d17.1	XM_684560
A_15_P184306	2.61209	1.3852	up	si:ch211-199m3.4	si:ch211-199m3.4	CR928739
A_15_P559477	2.60946	1.38375	up	si:dkey-175n1.3	si:dkey-175n1.3	EH546659
A_15_P140441	2.5985	1.37768	up	chrm5b	cholinergic receptor, muscarinic 5b	NM_001030160
A_15_P384240	2.59802	1.37741	up			XM_680892
A_15_P740879	2.59753	1.37714	up	vtg6	vitellogenin 6	NM_001122610
A_15_P632756	2.59659	1.37662	up	wu:fj53g11	wu:fj53g11	NR_023325
A_15_P746606	2.59381	1.37507	up	zgc:152652	zgc:152652	NM_001045340
A_15_P488975	2.59367	1.37499	up
A_15_P138001	2.59004	1.37298	up	si:dkeyp-4h4.1	si:dkeyp-4h4.1	XM_688200
A_15_P220756	2.58975	1.37281	up
A_15_P188706	2.58572	1.37057	up	LOC100007462	microfibril-associated glycoprotein 4-like	XM_001339801
A_15_P374330	2.58238	1.3687	up
A_15_P693461	2.58117	1.36803	up			BC153939
A_15_P190241	2.57934	1.367	up	bmp1a	bone morphogenetic protein 1a	NM_001040037
A_15_P289506	2.57654	1.36544	up			XM_002665604
A_15_P187971	2.57229	1.36305	up	pde4a	phosphodiesterase 4A, cAMP-specific	XM_695720
A_15_P130636	2.56908	1.36125	up	kirrela	kin of IRRE like a	NM_212868
A_15_P584847	2.56596	1.3595	up			CA474651
A_15_P672231	2.56503	1.35898	up			XM_001919801
A_15_P374290	2.56418	1.3585	up			BC134196
A_15_P362845	2.56249	1.35755	up	esrp2	epithelial splicing regulatory protein 2	BC171591
A_15_P436280	2.55958	1.35591	up	ulk1a	unc-51-like kinase 1a (C. elegans)	NM_001130631
A_15_P685426	2.5517	1.35146	up	LOC100000502	clarin-3-like	DR728372
A_15_P763386	2.55073	1.35091	up
A_15_P175426	2.54861	1.34971	up	snai1b	snail homolog 1b (Drosophila)	NM_130989
A_15_P723566	2.54805	1.34939	up	vtg6	vitellogenin 6	NM_001122610
A_15_P156336	2.54585	1.34815	up	LOC558353	coagulation factor XIII A chain-like	XM_681557
A_15_P225136	2.5447	1.34749	up			EH545718
A_15_P343320	2.54088	1.34533	up			BC128886
A_15_P178951	2.53736	1.34333	up			BC150453
A_15_P205571	2.53589	1.34249	up	tas2r200.2	taste receptor, type 2, member 200.2	NM_001020505
A_15_P243661	2.53387	1.34134	up	slco4a1	solute carrier organic anion transporter family, member 4A1	XM_691171
A_15_P570102	2.53349	1.34113	up
A_15_P115718	2.5313	1.33988	up			CN171981
A_15_P194126	2.523	1.33514	up
A_15_P758196	2.52169	1.33439	up
A_15_P395410	2.52101	1.334	up	efcab1	EF-hand calcium binding domain 1	CK702911
A_15_P114951	2.52047	1.33369	up	caspb	caspase b-like	NM_001145592
A_15_P728376	2.52019	1.33353	up	vtg7	vitellogenin 7	NM_001102671
A_15_P196041	2.51721	1.33183	up	zgc:123298	zgc:123298	NM_001037560
A_15_P661151	2.51717	1.3318	up	csrp1a	cysteine and glycine-rich protein 1a	NM_205567
A_15_P675941	2.5131	1.32947	up			EH465875
A_15_P499734	2.51168	1.32865	up	LOC555518	uncharacterized LOC555518	XM_678043
A_15_P203746	2.50583	1.32529	up	LOC100005081	c-C chemokine receptor type 5-like	XM_001344115
A_15_P157901	2.50493	1.32477	up			XM_002663551
A_15_P214246	2.5043	1.32441	up			XM_001337588
A_15_P105129	2.50294	1.32362	up	zgc:171977	zgc:171977	NM_001102647
A_15_P440760	2.50097	1.32249	up			XM_003201426
A_15_P373615	2.50048	1.3222	up			CD593937
A_15_P730271	2.49881	1.32124	up	tbl1x	transducin (beta)-like 1X-linked	NM_001082994
A_15_P656516	2.49691	1.32014	up	sycp1	synaptonemal complex protein 1	NM_001118894
A_15_P145751	2.49633	1.31981	up	LOC100002649	uncharacterized LOC100002649	EB983415
A_15_P274616	2.49546	1.31931	up			XM_003200556
A_15_P364355	2.49423	1.31859	up
A_15_P546212	2.49052	1.31644	up	LOC569146	ATP-sensitive inward rectifier potassium channel 12-like	XM_692512
A_15_P182686	2.48273	1.31193	up
A_15_P426710	2.48019	1.31045	up
A_15_P542937	2.47961	1.31011	up	rbm46	RNA binding motif protein 46	NM_001080024
A_15_P189636	2.47874	1.3096	up	prf1.6	perforin 1.6	NM_001089507
A_15_P460045	2.47557	1.30776	up
A_15_P178001	2.47542	1.30767	up	kcnb2	potassium voltage-gated channel, Shab-related subfamily, member 2	BC129335
A_15_P669226	2.47259	1.30602	up	slc27a1b	solute carrier family 27 (fatty acid transporter), member 1b	NM_001077248
A_15_P179176	2.47242	1.30592	up	ccdc147	coiled-coil domain containing 147	NM_001077556
A_15_P154901	2.46819	1.30345	up	LOC100330771	globoside alpha-1,3-N-acetylgalactosaminyltransferase 1-like	XM_002660979
A_15_P484235	2.46366	1.3008	up	lnpb	limb and neural patterns b	NM_001159912
A_15_P240691	2.45962	1.29843	up
A_15_P401225	2.45858	1.29783	up	si:dkeyp-75b4.8	si:dkeyp-75b4.8	EB900765
A_15_P766841	2.45797	1.29747	up	rhcga	Rhesus blood group, C glycoprotein a	NM_001089577
A_15_P446905	2.45522	1.29585	up			CT717401
A_15_P266486	2.45011	1.29284	up	rps27.1	ribosomal protein S27, isoform 1	CF594927
A_15_P105002	2.44958	1.29253	up	LOC100535051	hemicentin-2-like	BI326774
A_15_P600877	2.4464	1.29066	up	pign	phosphatidylinositol glycan anchor biosynthesis, class N	NM_001128237
A_15_P367440	2.44328	1.28882	up	or109-7	odorant receptor, family D, subfamily 109, member 7	NM_001130816
A_15_P171791	2.44117	1.28757	up	zgc:123284	zgc:123284	NM_001037411
A_15_P151691	2.43778	1.28557	up	march4	membrane-associated ring finger (C3HC4) 4	NM_001030165
A_15_P323282	2.43776	1.28556	up	LOC553504	uncharacterized LOC553504	BC133115
A_15_P657606	2.43706	1.28514	up	LOC560020	uncharacterized LOC560020	BC129436
A_15_P450590	2.43689	1.28504	up	wu:fj80e11	wu:fj80e11	AW420361
A_15_P759411	2.43479	1.2838	up			XM_001922198
A_15_P577292	2.43248	1.28243	up	si:zfos-1425h8.1	si:zfos-1425h8.1	NM_001161762
A_15_P334315	2.42864	1.28015	up
A_15_P709807	2.42802	1.27978	up	slc13a3	solute carrier family 13 (sodium-dependent dicarboxylate transporter), member 3	NM_212902
A_15_P737981	2.42702	1.27919	up	si:dkey-7c18.24	si:dkey-7c18.24	NM_001082832
A_15_P624776	2.42673	1.27901	up	abcb4	ATP-binding cassette, sub-family B (MDR/TAP), member 4	NM_001114583
A_15_P668281	2.4251	1.27805	up	LOC793325	pheromone receptor	NM_001126451
A_15_P241793	2.42403	1.27741	up
A_15_P623231	2.42216	1.2763	up	sc:d0835	sc:d0835	NM_001115106
A_15_P548793	2.4207	1.27543	up			XM_003200304
A_15_P577567	2.41632	1.27281	up			BC122373
A_15_P130096	2.41555	1.27235	up
A_15_P461925	2.4068	1.26711	up
A_15_P638446	2.40429	1.26561	up	gabrb2	gamma-aminobutyric acid (GABA) A receptor, beta 2	NM_001024387
A_15_P402970	2.40381	1.26533	up
A_15_P734091	2.39684	1.26113	up	vtg4	vitellogenin 4	NM_001045294
A_15_P241376	2.39615	1.26072	up
A_15_P109326	2.39428	1.25959	up	LOC100007087	RIKEN cDNA 9130211I03-like	BC124510
A_15_P262561	2.39218	1.25832	up	wu:fb34g03	wu:fb34g03	AI415842
A_15_P132151	2.39085	1.25752	up	mpx	myeloid-specific peroxidase	NM_212779
A_15_P138621	2.39064	1.25739	up
A_15_P112532	2.38673	1.25503	up	itk	IL2-inducible T-cell kinase	NM_131104
A_15_P758441	2.38186	1.25209	up
A_15_P182716	2.37904	1.25038	up	si:ch211-250g4.3	si:ch211-250g4.3	XM_680892
A_15_P764291	2.37793	1.24971	up
A_15_P114263	2.37498	1.24791	up	ncf2	neutrophil cytosolic factor 2	NM_001110462
A_15_P108174	2.37323	1.24685	up	or111-10	odorant receptor, family D, subfamily 111, member 10	NM_131581
A_15_P205041	2.37213	1.24618	up	ugt5a2	UDP glucuronosyltransferase 5 family, polypeptide A2	NM_001076723
A_15_P760021	2.36964	1.24467	up
A_15_P138936	2.36781	1.24355	up
A_15_P186786	2.36608	1.2425	up
A_15_P687476	2.36455	1.24157	up	zgc:173837	zgc:173837	NM_001111233
A_15_P135341	2.36432	1.24143	up			XM_003201097
A_15_P624446	2.36122	1.23953	up	znf148	zinc finger protein 148	NM_001080180
A_15_P102177	2.3594	1.23842	up	cth1	cth1	NM_130939
A_15_P109118	2.35918	1.23828	up	sat2a	spermidine/spermine N1-acetyltransferase family member 2a	NM_001008598
A_15_P183281	2.35658	1.2367	up	cntn3	contactin 3 (plasmacytoma associated)	XM_001340803
A_15_P114569	2.35468	1.23553	up	btg4	B-cell translocation gene 4	NM_198121
A_15_P621591	2.35137	1.2335	up	zgc:103710	zgc:103710	NM_001008582
A_15_P346410	2.34337	1.22859	up			XM_001338062
A_15_P559817	2.34084	1.22703	up			EH548208
A_15_P723551	2.33817	1.22538	up	LOC100001838	solute carrier family 22 member 7-like	XM_001337307
A_15_P131041	2.33287	1.2221	up	unc5b	unc-5 homolog B (C. elegans)	NM_001111149
A_15_P568602	2.3291	1.21978	up	LOC100003148	mesoderm development candidate 1-like	DN899676
A_15_P265156	2.32874	1.21955	up	LOC562831	gamma-aminobutyric acid receptor subunit pi-like	XM_686206
A_15_P265541	2.32863	1.21948	up			BC092167
A_15_P686396	2.32802	1.2191	up			CT724650
A_15_P236186	2.32681	1.21835	up
A_15_P112025	2.3264	1.2181	up	slc7a2	solute carrier family 7 (cationic amino acid transporter, y+ system), member 2	NM_001008584
A_15_P449720	2.32389	1.21654	up	wu:fc66e05	wu:fc66e05	AI878780
A_15_P268731	2.32225	1.21552	up
A_15_P658786	2.3201	1.21419	up	pth1a	parathyroid hormone 1a	NM_212950
A_15_P131306	2.31925	1.21366	up			DQ851840
A_15_P674301	2.31875	1.21335	up
A_15_P735496	2.31368	1.21019	up
A_15_P202807	2.31214	1.20923	up	LOC100004628	pheromone receptor-like	NM_001110289
A_15_P165131	2.31058	1.20825	up	LOC100333951	integrin alpha-E-like	CD593813
A_15_P185941	2.31039	1.20813	up	rab44	RAB44, member RAS oncogene family	CA471157
A_15_P103044	2.30752	1.20634	up	chia.4	chitinase, acidic.4	NM_200446
A_15_P225661	2.30696	1.206	up	LOC556271	protein PAT1 homolog 2-like	XM_678169
A_15_P498027	2.30658	1.20575	up			XM_680294
A_15_P317581	2.30518	1.20488	up			EB929579
A_15_P178071	2.30199	1.20288	up	mettl16	methyltransferase like 16	BC131878
A_15_P343660	2.30089	1.20219	up	mfsd12a	major facilitator superfamily domain containing 12a	NM_001044972
A_15_P167116	2.29789	1.20031	up	LOC571499	uncharacterized LOC571499	BC124553
DCP_20_9	2.29409	1.19792	up
A_15_P591252	2.29307	1.19728	up	wu:fb79b06	wu:fb79b06	CK702685
A_15_P410365	2.29077	1.19583	up	nlgn2a	neuroligin 2a	NM_001166336
A_15_P714971	2.29076	1.19583	up
A_15_P594177	2.2889	1.19465	up	im:7136088	im:7136088	CK675523
A_15_P570627	2.28856	1.19444	up
A_15_P184866	2.28847	1.19438	up			XR_117928
A_15_P312011	2.28809	1.19415	up	im:7142244	im:7142244	CN024506
A_15_P656276	2.2872	1.19358	up	ighv1-2	immunoglobulin heavy variable 1-2	AY646245
A_15_P397300	2.28637	1.19306	up	irgf1	immunity-related GTPase family, f1	NM_001114698
A_15_P222481	2.28497	1.19217	up	il12rb2	interleukin 12 receptor, beta 2a	NM_001113505
A_15_P761846	2.28428	1.19174	up
A_15_P758621	2.28135	1.18989	up
A_15_P438070	2.28005	1.18907	up			XM_003200622
A_15_P399620	2.27924	1.18855	up			CA975598
A_15_P396240	2.27843	1.18804	up			BC050178
A_15_P201456	2.27766	1.18755	up	si:dkey-189g17.2	si:dkey-189g17.2	NM_001128542
A_15_P188696	2.277	1.18714	up
A_15_P135061	2.27548	1.18617	up	LOC100332187	sphingosine 1-phosphate receptor 3-like	XM_002665838
A_15_P248951	2.27529	1.18605	up	LOC799838	hepatocyte cell adhesion molecule-like	DR718297
A_15_P545517	2.27467	1.18566	up			XM_002665138
A_15_P297840	2.27235	1.18419	up	LOC558675	tripartite motif-containing protein 16-like	XM_681920
A_15_P130071	2.26721	1.18092	up	LOC571240	transmembrane channel-like gene family 2-like	XM_694811
A_15_P412285	2.26588	1.18007	up	LOC564404	cytochrome b ascorbate-dependent protein 3-like	XM_687742
A_15_P132996	2.26586	1.18006	up	ift140	intraflagellar transport 140 homolog (Chlamydomonas)	AY600456
A_15_P566767	2.26347	1.17853	up			XM_001921268
A_15_P178195	2.26151	1.17729	up	setd1ba	SET domain containing 1B, a	NM_001045134
A_15_P759911	2.26106	1.177	up			XM_002663352
A_15_P540467	2.25593	1.17372	up	zbtb20	zinc finger and BTB domain containing 20	NM_001080604
A_15_P662971	2.25449	1.1728	up	zgc:153921	zgc:153921	NM_001076767
A_15_P310401	2.25286	1.17176	up	zgc:172067	zgc:172067	NM_001111248
A_15_P398700	2.24994	1.16988	up			XM_001344940
A_15_P201771	2.24842	1.16891	up	zgc:172053	zgc:172053	NM_001111242
A_15_P706866	2.24707	1.16805	up			BC045974
A_15_P179569	2.24633	1.16757	up	zgc:171750	zgc:171750	BC151961
A_15_P375242	2.24625	1.16752	up
A_15_P112353	2.2448	1.16659	up	acp5a	acid phosphatase 5a, tartrate resistant	NM_214773
A_15_P700261	2.24316	1.16553	up
A_15_P166391	2.24302	1.16544	up	LOC567384	interferon-induced protein with tetratricopeptide repeats 5-like	XM_690678
A_15_P104039	2.23728	1.16175	up	hoxb1a	homeo box B1a	NM_131115
A_15_P744576	2.23556	1.16064	up	si:dkey-61p9.3	si:dkey-61p9.3	NM_001044890
A_15_P485253	2.23396	1.1596	up			XM_003197903
A_15_P105213	2.23245	1.15863	up	ndufb10	NADH dehydrogenase (ubiquinone) 1 beta subcomplex, 10	CF595401
A_15_P175046	2.23172	1.15815	up	zgc:113057	zgc:113057	NM_001020496
A_15_P166911	2.23056	1.1574	up	hlfb	hepatic leukemia factor b	NM_001197059
A_15_P185711	2.22993	1.157	up	LOC568833	claudin-3-like	EH493890
A_15_P247160	2.22787	1.15567	up			EH521369
A_15_P297996	2.22683	1.15499	up	calml4b	calmodulin-like 4b	EH559267
A_15_P196001	2.2261	1.15452	up	nitr1h	novel immune-type receptor 1h	NM_001011884
A_15_P682401	2.22215	1.15196	up	mier2	mesoderm induction early response 1, family member 2	AW165045
A_15_P655716	2.22212	1.15194	up	l3mbtl3	l(3)mbt-like 3 (Drosophila)	AF149720
A_15_P241688	2.22133	1.15143	up	LOC555879	uncharacterized LOC555879	XM_678522
A_15_P407390	2.22028	1.15074	up	wu:fc76e09	wu:fc76e09	AI884275
A_15_P674266	2.22024	1.15072	up
A_15_P729671	2.2188	1.14978	up	zgc:171509	zgc:171509	NM_001114904
A_15_P162996	2.21855	1.14962	up	pcsk5a	proprotein convertase subtilisin/kexin type 5a	DQ983232
A_15_P158981	2.21792	1.1492	up	sdk1b	sidekick cell adhesion molecule 1b	XM_678102
A_15_P518117	2.2175	1.14893	up
A_15_P352345	2.21443	1.14693	up	LOC100330875	guanylate cyclase soluble subunit alpha-2-like	XM_002667092
A_15_P518307	2.21435	1.14688	up	si:ch73-70k4.1	si:ch73-70k4.1	AI793792
A_15_P183846	2.20983	1.14394	up	nr1d4a	nuclear receptor subfamily 1, group D, member 4a	DQ017622
A_15_P145511	2.20826	1.14291	up			XM_003198588
A_15_P102235	2.2073	1.14228	up	htr5a	5-hydroxytryptamine (serotonin) receptor 5A	NM_001126410
A_15_P182241	2.20572	1.14125	up	pkhd1l1	polycystic kidney and hepatic disease 1 (autosomal recessive)-like 1	NM_001080040
A_15_P760066	2.20441	1.14039	up			XM_003199387
A_15_P499417	2.20352	1.13981	up			BG799021
A_15_P749906	2.20314	1.13956	up	vtg5	vitellogenin 5	NM_001025189
A_15_P191266	2.20272	1.13929	up			XM_001919391
A_15_P546512	2.20216	1.13892	up			XM_001336557
A_15_P449000	2.20127	1.13834	up	wu:fb16a11	wu:fb16a11	AI397081
A_15_P152606	2.20085	1.13806	up	zgc:123204	zgc:123204	NM_001039991
A_15_P489497	2.20004	1.13753	up			XM_001344132
A_15_P156656	2.19997	1.13748	up	LOC565609	G-protein coupled receptor 12-like	XM_688878
A_15_P550092	2.1989	1.13678	up	si:ch211-266a5.12	si:ch211-266a5.12	NM_001123239
A_15_P117490	2.19859	1.13658	up	ppfibp2b	protein tyrosine phosphatase, receptor-type, F interacting protein, binding protein 2b	NM_001002362
A_15_P202401	2.198	1.13619	up	kcnk10b	potassium channel, subfamily K, member 10b	NM_001161399
A_15_P392775	2.19734	1.13576	up	LOC560440	malignant fibrous histiocytoma-amplified sequence 1-like	CK028722
A_15_P309106	2.19496	1.13419	up	LOC561377	zinc finger protein 91-like	XM_684788
A_15_P500757	2.19495	1.13419	up	magi2	membrane associated guanylate kinase, WW and PDZ domain containing 2	NM_001122611
A_15_P238316	2.19062	1.13134	up	hnf1bb	HNF1 homeobox Bb	NM_194372
A_15_P758941	2.1893	1.13047	up	LOC100331840	sphingosine kinase 1-like	XM_002667539
A_15_P675896	2.18706	1.12899	up			XM_001922297
A_15_P449430	2.18612	1.12837	up	si:ch211-210h11.2	si:ch211-210h11.2	AI667128
A_15_P412496	2.18501	1.12764	up			XM_001340798
A_15_P267166	2.184	1.12698	up			XM_001922243
A_15_P105857	2.18096	1.12496	up	erf	Ets2 repressor factor	NM_001044927
A_15_P700331	2.18083	1.12488	up
A_15_P667616	2.18058	1.12471	up	zgc:171684	zgc:171684	NM_001109738
A_15_P182916	2.18021	1.12447	up			XM_003200640
A_15_P203516	2.17978	1.12418	up	tor1l1	torsin family 1 like 1	NM_001130632
A_15_P546002	2.17905	1.1237	up	cthrc1b	collagen triple helix repeat containing 1b	XM_689410
A_15_P660411	2.17846	1.12331	up	ptpn22	protein tyrosine phosphatase, non-receptor type 22	NM_001099420
A_15_P613882	2.17716	1.12245	up	arhgap27	Rho GTPase activating protein 27	AI878300
A_15_P415130	2.17667	1.12213	up	zgc:162879	zgc:162879	NM_001089427
A_15_P140036	2.17561	1.12142	up	plac8.2	placenta-specific 8.2	NM_001083873
A_15_P434115	2.17164	1.11879	up	LOC568844	zinc finger protein 696-like	EE716225
A_15_P544782	2.16996	1.11767	up			XM_001344582
A_15_P214761	2.16952	1.11737	up
A_15_P180946	2.16856	1.11674	up	or132-2	odorant receptor, family H, subfamily 132, member 2	NM_001128559
A_15_P160316	2.16824	1.11652	up	zgc:171592	zgc:171592	NM_001111243
A_15_P183106	2.16803	1.11638	up			XM_001341527
A_15_P468660	2.16552	1.11471	up			XM_680892
A_15_P108038	2.16382	1.11358	up	krt17	keratin 17	NM_001083105
A_15_P110174	2.16231	1.11257	up	si:ch211-3o3.7	si:ch211-3o3.7	CK694741
A_15_P185931	2.16082	1.11158	up	tgfa	transforming growth factor, alpha	NM_001144052
A_15_P248916	2.16052	1.11138	up			BC095595
A_15_P242926	2.15589	1.10829	up	cry2b	cryptochrome 2b	NM_131792
A_15_P681651	2.154	1.10702	up	si:ch211-247j6.1	si:ch211-247j6.1	NM_001159666
A_15_P541902	2.15287	1.10626	up	LOC795984	uncharacterized LOC795984	NM_001171031
A_15_P141831	2.15253	1.10603	up	zgc:114118	zgc:114118	NM_001030202
A_15_P165678	2.15222	1.10583	up			XM_679498
A_15_P518312	2.15119	1.10513	up	wu:fc54b10	wu:fc54b10	AI793794
A_15_P110773	2.15075	1.10484	up	mapre3a	microtubule-associated protein, RP/EB family, member 3a	NM_001030127
A_15_P556162	2.14597	1.10163	up	zgc:171506	zgc:171506	NM_001114448
A_15_P762572	2.14579	1.10151	up
A_15_P606827	2.1457	1.10145	up	zgc:171731	zgc:171731	NM_001109712
A_15_P103891	2.14506	1.10102	up	cmc1	COX assembly mitochondrial protein 1 homolog (S. cerevisiae)	NM_213326
A_15_P513736	2.14472	1.10079	up	wu:fb66a12	wu:fb66a12	XM_678967
A_15_P364730	2.14277	1.09948	up
A_15_P400275	2.14262	1.09938	up	LOC567375	protein phosphatase 1 regulatory subunit 3D-like	XM_003199401
A_15_P156996	2.14262	1.09938	up			XM_002660926
A_15_P725346	2.1424	1.09923	up	LOC100007703	uncharacterized LOC100007703	NM_001111252
A_15_P181026	2.14228	1.09915	up	LOC562402	phosphorylase b kinase regulatory subunit alpha, skeletal muscle isoform-like	XM_685788
A_15_P576302	2.13987	1.09752	up
A_15_P662031	2.13973	1.09743	up	bon	bonnie and clyde	NM_130940
A_15_P591892	2.13961	1.09735	up
A_15_P110057	2.13932	1.09715	up			EV760923
A_15_P660226	2.13641	1.09519	up	pink1	PTEN induced putative kinase 1	BC169189
A_15_P135656	2.13439	1.09382	up	ppargc1a	peroxisome proliferator-activated receptor gamma, coactivator 1 alpha	AY998087
A_15_P264031	2.13396	1.09353	up	wu:fa14e06	wu:fa14e06	AA606009
A_15_P133961	2.13114	1.09162	up	aanat2	arylalkylamine N-acetyltransferase	NM_131411
A_15_P188581	2.1297	1.09065	up	slc27a1b	solute carrier family 27 (fatty acid transporter), member 1b	NM_001077248
A_15_P775096	2.12887	1.09009	up			XM_001919814
A_15_P416980	2.12644	1.08844	up	ints3	integrator complex subunit 3	NM_001044932
A_15_P409790	2.12605	1.08818	up	LOC100538180	t-box transcription factor TBX19-like	XM_003198759
A_15_P521317	2.12588	1.08806	up	sb:cb225	sb:cb225	BQ169313
A_15_P283356	2.12568	1.08792	up			XM_001919401
A_15_P260311	2.12368	1.08657	up	si:dkey-206m15.8	si:dkey-206m15.8	EH437309
A_15_P497702	2.12344	1.0864	up
A_15_P155306	2.12147	1.08506	up			XM_002664053
A_15_P184326	2.12024	1.08423	up	ccdc164	coiled-coil domain containing 164	NM_001127468
A_15_P402210	2.11794	1.08266	up	LOC571865	nuclear factor of activated T-cells, cytoplasmic 2-like	XM_695499
A_15_P737821	2.11769	1.08249	up	zgc:173837	zgc:173837	NM_001111233
A_15_P542587	2.1175	1.08236	up	sipa1l2	signal-induced proliferation-associated 1 like 2	EG586718
A_15_P144921	2.11702	1.08203	up	plcb3	phospholipase C, beta 3 (phosphatidylinositol-specific)	NM_001122773
A_15_P393395	2.1165	1.08168	up			XM_002663684
A_15_P625556	2.11559	1.08106	up	ren	renin	NM_212860
A_15_P498087	2.11489	1.08058	up
A_15_P222596	2.11446	1.08029	up
A_15_P670636	2.11335	1.07953	up
A_15_P155866	2.11238	1.07887	up	zgc:152904	zgc:152904	NM_001076744
A_15_P744871	2.11098	1.07792	up	sec24d	SEC24 family, member D (S. cerevisiae)	NM_001177932
A_15_P136201	2.11061	1.07766	up	cyp19a1b	cytochrome P450, family 19, subfamily A, polypeptide 1b	BC076104
A_15_P131731	2.11023	1.0774	up	c3b	complement component c3b	NM_131243
A_15_P109067	2.10852	1.07623	up	dao.3	D-amino-acid oxidase 3	NM_205694
A_15_P205211	2.10804	1.0759	up	ek1	eph-like kinase 1	BC078252
A_15_P188066	2.10699	1.07518	up	LOC571193	voltage-dependent calcium channel gamma-1 subunit-like	XM_694758
A_15_P433240	2.10609	1.07457	up	si:ch211-119o8.6	si:ch211-119o8.6	NM_001114740
A_15_P202716	2.10559	1.07422	up	nrxn3a	neurexin 3a	NM_001080009
A_15_P488490	2.1052	1.07395	up
A_15_P490552	2.10307	1.07249	up	LOC100003354	novel protein similar to human and mouse bromodomain and PHD finger containing, 3 (BRPF3)	XM_001919012
A_15_P674456	2.10236	1.07201	up
A_15_P630783	2.09967	1.07016	up	zgc:152652	zgc:152652	NM_001045340
A_15_P235246	2.09869	1.06949	up	LOC100330641	vitellogenin-like	XR_084443
A_15_P301546	2.09841	1.0693	up			XM_003200622
A_15_P630381	2.09814	1.06911	up	ak7b	adenylate kinase 7b	NM_001109698
A_15_P715626	2.09624	1.0678	up	cd4-2	CD4-2 protein	NM_001135137
A_15_P537287	2.09475	1.06678	up
A_15_P192096	2.09107	1.06424	up
A_15_P334194	2.09027	1.06369	up			XR_117738
A_15_P247071	2.08997	1.06349	up	tmem141	transmembrane protein 141	CN502523
A_15_P664096	2.08985	1.0634	up	ftr02	finTRIM family, member 2	AM941347
A_15_P172056	2.08833	1.06235	up	ptger2b	prostaglandin E receptor 2b (subtype EP2)	NM_001030250
A_15_P727421	2.08711	1.0615	up	si:ch211-223m11.2	si:ch211-223m11.2	NM_001044869
A_15_P196406	2.08677	1.06127	up	tmem232	transmembrane protein 232	NM_001100053
A_15_P242131	2.08231	1.05819	up			XM_678976
A_15_P625101	2.08154	1.05765	up	il15l	interleukin 15, like	NM_001009558
A_15_P222696	2.07935	1.05613	up	dhx58	DEXH (Asp-Glu-X-His) box polypeptide 58	NM_001257157
A_15_P101844	2.07858	1.0556	up	mhc2a	major histocompatibility complex class II integral membrane alpha chain gene	NM_131490
A_15_P177741	2.07643	1.05411	up			BC124390
A_15_P709551	2.07232	1.05125	up	LOC100333558	kinesin-like protein KIF3C-like	XM_002661374
A_15_P411075	2.07135	1.05057	up	LOC100334297	potassium/sodium hyperpolarization-activated cyclic nucleotide-gated channel 1-like	XM_002663874
A_15_P545082	2.07035	1.04987	up	si:ch211-122l24.2	si:ch211-122l24.2	XM_002667319
A_15_P173711	2.06937	1.04919	up	zgc:153631	zgc:153631	NM_001045424
A_15_P400990	2.06786	1.04814	up	LOC100002627	platelet-activating factor receptor-like	XM_001342336
A_15_P706361	2.06707	1.04759	up			EV756250
A_15_P102944	2.06696	1.04751	up	spic	Spi-C transcription factor (Spi-1/PU.1 related)	NM_001004621
A_15_P402995	2.06439	1.04572	up	sh3pxd2b	SH3 and PX domains 2B	AI397304
A_15_P632556	2.06269	1.04452	up	dharma	dharma	NM_130979
A_15_P655721	2.06167	1.04381	up	cyp19a1b	cytochrome P450, family 19, subfamily A, polypeptide 1b	AF183908
A_15_P450905	2.06145	1.04366	up	wu:fl23e08	wu:fl23e08	CK236714
A_15_P142701	2.06113	1.04344	up	bsk146	brain specific kinase 146	NM_212841
A_15_P242206	2.0608	1.0432	up	rpl35	ribosomal protein L35	EH571579
A_15_P167123	2.06061	1.04307	up	LOC100148026	uncharacterized LOC100148026	XM_001919814
A_15_P158366	2.06043	1.04294	up	fgfr1b	fibroblast growth factor receptor 1b	NM_001161732
A_15_P109642	2.06036	1.0429	up	crygs2	crystallin, gamma S2	NM_001012262
A_15_P167796	2.06004	1.04267	up	si:ch211-245p7.3	si:ch211-245p7.3	NM_001114415
A_15_P625381	2.05907	1.04199	up	tnfsf18	tumor necrosis factor (ligand) superfamily, member 18	NM_001128818
A_15_P763441	2.05879	1.0418	up			XM_003201607
A_15_P568527	2.05803	1.04126	up	zgc:153317	zgc:153317	NM_001198748
A_15_P707246	2.05794	1.0412	up	wu:fk90e01	wu:fk90e01	BE556727
A_15_P755966	2.05671	1.04034	up	dmrt1	doublesex and mab-3 related transcription factor 1	NM_205628
A_15_P182611	2.05637	1.0401	up	LOC100537042	protein FAM8A1-like	XM_003200618
A_15_P673616	2.05513	1.03923	up	hoxd12a	homeo box D12a	EB846567
A_15_P393600	2.05432	1.03866	up	wu:fl20f09	wu:fl20f09	BE605797
A_15_P419705	2.05412	1.03852	up	si:ch211-198o12.4	si:ch211-198o12.4	NM_001044335
A_15_P366715	2.05297	1.03772	up	cda	cytidine deaminase	NM_205679
A_15_P156866	2.05241	1.03732	up	vipr2	vasoactive intestinal peptide receptor 2	NM_131779
A_15_P630241	2.05232	1.03725	up	ttc27	tetratricopeptide repeat domain 27	AY099524
A_15_P113816	2.05197	1.03701	up	zp3a.2	zona pellucida glycoprotein 3a.2	NM_001030120
A_15_P402250	2.05079	1.03618	up	LOC100329607	ATP-sensitive inward rectifier potassium channel 10-like	XM_002663061
A_15_P344270	2.05047	1.03596	up	ccna1	cyclin A1	BC095579
A_15_P460369	2.049	1.03492	up			XM_692217
A_15_P237731	2.04606	1.03285	up	LOC100151233	olfactory receptor 2W1-like	XM_001923171
A_15_P685106	2.0454	1.03238	up			XM_694012
A_15_P252721	2.04443	1.0317	up			CR930985
A_15_P710247	2.04405	1.03143	up			XM_001920901
A_15_P412870	2.04347	1.03102	up
A_15_P270716	2.04114	1.02937	up
A_15_P191511	2.04064	1.02902	up	lats1	LATS, large tumor suppressor, homolog 1 (Drosophila)	NM_001020510
A_15_P655431	2.03994	1.02853	up	mt2	metallothionein 2	NM_001131053
A_15_P139771	2.03911	1.02794	up	si:dkey-15j16.3	si:dkey-15j16.3	NM_001083824
A_15_P419835	2.03776	1.02699	up			XM_002660679
A_15_P179876	2.03745	1.02676	up	LOC100001767	RING finger protein 207-like	CN177292
A_15_P111315	2.03695	1.02641	up	tpt1	tumor protein, translationally-controlled 1	CK028062
A_15_P731098	2.03683	1.02633	up	vtg1	vitellogenin 1	NM_001044897
A_15_P757931	2.03644	1.02605	up			XM_003199443
A_15_P283936	2.0356	1.02545	up	LOC100005028	uncharacterized LOC100005028	NM_001110291
A_15_P646661	2.03242	1.0232	up	mtp	microsomal triglyceride transfer protein	NM_212970
A_15_P142796	2.0318	1.02276	up	zgc:123008	zgc:123008	NM_001037407
A_15_P528268	2.03121	1.02234	up	LOC100332723	mucin-2-like	XM_002667543
A_15_P625378	2.03108	1.02225	up	LOC567487	serine/threonine-protein kinase pim-2-like	NM_001126424
A_15_P239031	2.03054	1.02187	up
A_15_P208767	2.0301	1.02155	up	zgc:158427	zgc:158427	NM_001080077
A_15_P111872	2.02971	1.02127	up	tmem117	transmembrane protein 117	NM_213454
A_15_P219556	2.02843	1.02036	up			XM_001919166
A_15_P168991	2.02827	1.02025	up	si:ch211-20b12.2	si:ch211-20b12.2	NM_001025547
A_15_P105247	2.02772	1.01986	up	mt2	metallothionein 2	NM_001131053
A_15_P219696	2.02594	1.01859	up			XM_003199357
A_15_P309656	2.02484	1.01781	up	lphn3.1	latrophilin 3.1	CK028231
A_15_P756751	2.02473	1.01773	up	zgc:165655	zgc:165655	NM_001098779
A_15_P279636	2.02233	1.01602	up	LOC568788	novel protein similar to vertebrate ADAM metallopeptidase with thrombospondin type 1 motif, 3 (ADAMTS3)	CK024823
A_15_P685391	2.02145	1.01539	up	LOC100330610	uncharacterized LOC100330610	XR_084344
A_15_P707356	2.02012	1.01444	up			EV754517
A_15_P243361	2.01979	1.01421	up
A_15_P199843	2.01906	1.01368	up	LOC100004138	2-oxoglutarate receptor 1-like	NM_001145625
A_15_P662956	2.01835	1.01318	up	zgc:64012	zgc:64012	NM_214761
A_15_P633826	2.01796	1.0129	up	cyp24a1	cytochrome P450, family 24, subfamily A, polypeptide 1	NM_001089458
A_15_P160511	2.0154	1.01106	up	LOC100150665	sodium- and chloride-dependent neutral and basic amino acid transporter B(0+)-like	BC117616
A_15_P757781	2.01481	1.01064	up			XM_003197918
A_15_P159826	2.01473	1.01059	up	LOC100005002	uncharacterized LOC100005002	BC090535
A_15_P156146	2.01392	1.01001	up	tnfsf13b	tumor necrosis factor (ligand) superfamily, member 13b	NM_001113590
A_15_P110473	2.01324	1.00952	up	arhgap42a	Rho GTPase activating protein 42a	NM_001202443
A_15_P626271	2.01304	1.00938	up	cryaba	crystallin, alpha B, a	NM_131157
A_15_P675519	2.01262	1.00907	up	LOC100000994	tumor suppressor candidate 5 homolog	CN022371
A_15_P548652	2.01255	1.00902	up	smpd3	sphingomyelin phosphodiesterase 3, neutral	NM_001122750
A_15_P725911	2.01208	1.00869	up	stk24a	serine/threonine kinase 24a (STE20 homolog, yeast)	NM_001110451
A_15_P109013	2.01203	1.00865	up	ba1	ba1 globin	NM_131020
A_15_P165851	2.0106	1.00762	up	lpar5b	lysophosphatidic acid receptor 5b	NM_001128797
A_15_P117050	2.01047	1.00754	up	aicda	activation-induced cytidine deaminase	NM_001008403
A_15_P180246	2.01042	1.0075	up	LOC100007535	adenosine receptor A1-like	XM_001345932
A_15_P579182	2.01037	1.00746	up	atf5a	activating transcription factor 5a	NM_001128731
A_15_P280346	2.00961	1.00692	up	si:dkey-169i5.4	si:dkey-169i5.4	NM_001126460
A_15_P111019	2.00947	1.00682	up	zgc:153372	zgc:153372	NM_001076633
A_15_P130101	2.00872	1.00628	up	spef2	sperm flagellar 2	NM_001128232
A_15_P271186	2.00731	1.00526	up			XM_001919683
A_15_P431080	2.00356	1.00256	up	sap130a	Sin3A-associated protein a	NM_001098777
A_15_P761281	2.00312	1.00225	up
A_15_P344837	2.00308	1.00222	up	lpin1	lipin 1	NM_001044353

## Sheet: ZnO down-regulated
ProbeName	FC(ZnO-LC25 vs Control)	LogFC(ZnO-LC25 vs Control)	Regulation(ZnO-LC25 vs Control)	GeneSymbol	GeneName	GenbankAccession
A_15_P761911	-12.4374	-3.63661	down
A_15_P273201	-11.6993	-3.54835	down	sc:d0261	sc:d0261	NM_001170943
A_15_P116560	-8.12573	-3.0225	down			CN021830
A_15_P207001	-6.59159	-2.72063	down	stc1l	stanniocalcin 1, like	NM_200539
A_15_P751341	-6.28083	-2.65095	down	zgc:172323	zgc:172323	NM_001114427
A_15_P188046	-5.79815	-2.53559	down	LOC100332066	dysferlin-interacting protein 1-like	XM_002661256
A_15_P630326	-5.25513	-2.39373	down	arg1	arginase, liver	NM_001045197
A_15_P400325	-4.88454	-2.28822	down
A_15_P630281	-4.38161	-2.13146	down	fosb	FBJ murine osteosarcoma viral oncogene homolog B	NM_001007312
A_15_P144444	-4.32841	-2.11384	down	intl2	intelectin 2	NM_001159541
A_15_P381555	-4.21076	-2.07408	down			XM_002667386
A_15_P148271	-4.18361	-2.06475	down	npas4a	neuronal PAS domain protein 4a	NM_001045321
A_15_P669916	-4.08824	-2.03148	down	wu:fb11a04	wu:fb11a04	CK127542
A_15_P267671	-3.82661	-1.93607	down
A_15_P547372	-3.63485	-1.8619	down	pik3r5	phosphoinositide-3-kinase, regulatory subunit 5
A_15_P729336	-3.6325	-1.86096	down	fos	v-fos FBJ murine osteosarcoma viral oncogene homolog	NM_205569
A_15_P110400	-3.53003	-1.81968	down	stk33	serine/threonine kinase 33	NM_001045089
A_15_P593177	-3.49457	-1.80512	down	wu:fl12h02	wu:fl12h02	BE605561
A_15_P564812	-3.46865	-1.79437	down	zgc:175133	zgc:175133	NM_001127471
A_15_P772111	-3.45024	-1.7867	down			XM_001334282
A_15_P395775	-3.43457	-1.78013	down	zgc:175128	zgc:175128	NM_001114453
A_15_P675456	-3.43384	-1.77982	down	wu:fj12g10	wu:fj12g10	AW232059
A_15_P168081	-3.41783	-1.77308	down	si:ch211-219a15.4	si:ch211-219a15.4
A_15_P631068	-3.31731	-1.73001	down	LOC564145	uncharacterized LOC564145	NM_001110111
A_15_P193611	-3.24898	-1.69999	down	LOC793802	uncharacterized LOC793802	NM_001100959
A_15_P195156	-3.24693	-1.69908	down	smtlb	somatolactin beta	NM_001037674
A_15_P184851	-3.18206	-1.66996	down	fos	v-fos FBJ murine osteosarcoma viral oncogene homolog	NM_205569
A_15_P104381	-3.16185	-1.66077	down	fos	v-fos FBJ murine osteosarcoma viral oncogene homolog	NM_205569
A_15_P171831	-3.14402	-1.65261	down	il34	interleukin 34	NM_001082955
A_15_P628341	-3.11758	-1.64043	down	fos	v-fos FBJ murine osteosarcoma viral oncogene homolog	NM_205569
A_15_P751346	-3.10625	-1.63517	down	fos	v-fos FBJ murine osteosarcoma viral oncogene homolog	NM_205569
A_15_P196291	-3.08248	-1.62409	down	guca1d	guanylate cyclase activator 1d	NM_001011661
A_15_P103364	-3.05434	-1.61086	down	per3	period homolog 3 (Drosophila)	NM_131584
A_15_P120422	-3.01482	-1.59207	down	itln1	intelectin 1	NM_001076622
A_15_P265281	-3.00001	-1.58497	down	zgc:153662	zgc:153662	CO913638
A_15_P170406	-2.99064	-1.58046	down	ch25h	cholesterol 25-hydroxylase	NM_001008652
A_15_P546912	-2.9763	-1.57352	down
A_15_P133291	-2.95895	-1.56509	down	npas4a	neuronal PAS domain protein 4a	NM_001045321
A_15_P101734	-2.8869	-1.52952	down	crygm7	crystallin, gamma M7	NM_001020795
A_15_P197076	-2.78036	-1.47527	down	lrit3	leucine-rich repeat, immunoglobulin-like and transmembrane domains 3	NM_001145630
A_15_P110290	-2.77989	-1.47503	down	nr1d1	nuclear receptor subfamily 1, group d, member 1	NM_205729
A_15_P758577	-2.75671	-1.46295	down
A_15_P397315	-2.73671	-1.45244	down
A_15_P687106	-2.73662	-1.4524	down			EH550576
A_15_P625866	-2.70913	-1.43783	down	or115-7	odorant receptor, family F, subfamily 115, member 7	NM_001035262
A_15_P576679	-2.7042	-1.4352	down			EB911600
A_15_P139796	-2.70354	-1.43485	down	kcnj1a.1	potassium inwardly-rectifying channel, subfamily J, member 1a, tandem duplicate 1	NM_201035
A_15_P700816	-2.70123	-1.43362	down	zgc:153118	zgc:153118	NM_001076642
A_15_P625466	-2.69778	-1.43177	down	zgc:194101	zgc:194101	NM_001128803
A_15_P583447	-2.69774	-1.43175	down			AL913228
A_15_P104019	-2.67339	-1.41867	down			XM_001341678
A_15_P772756	-2.65965	-1.41124	down			CT662377
A_15_P758206	-2.65886	-1.41081	down
A_15_P760381	-2.65736	-1.40999	down
A_15_P590807	-2.6303	-1.39523	down	htr2cl1	5-hydroxytryptamine (serotonin) receptor 2C, G protein-coupled-like 1	AI384351
A_15_P631431	-2.62029	-1.38973	down	zgc:195195	zgc:195195	NM_001136254
A_15_P675396	-2.61007	-1.38409	down			DV593090
A_15_P593077	-2.60623	-1.38197	down	si:ch1073-325m22.2	si:ch1073-325m22.2	EH514008
A_15_P187316	-2.5963	-1.37646	down	nr1d1	nuclear receptor subfamily 1, group d, member 1	NM_205729
A_15_P642676	-2.57384	-1.36392	down	zgc:162824	zgc:162824	NM_001083574
A_15_P149666	-2.57352	-1.36375	down	kcnj1a.2	potassium inwardly-rectifying channel, subfamily J, member 1a, tandem duplicate 2	NM_001014312
A_15_P445815	-2.56345	-1.35809	down	alp3	alkaline phosphatase 3	JX847418
A_15_P100983	-2.55945	-1.35584	down	ch25h	cholesterol 25-hydroxylase	NM_001008652
A_15_P739691	-2.55425	-1.3529	down	zgc:162925	zgc:162925	NM_001110474
A_15_P712336	-2.55036	-1.3507	down			DT077908
A_15_P558067	-2.54555	-1.34798	down	zgc:195195	zgc:195195	NM_001136254
A_15_P627911	-2.54532	-1.34785	down	ch25h	cholesterol 25-hydroxylase	NM_001008652
A_15_P223556	-2.54312	-1.3466	down	nitr3a	novel immune-type receptor 3a	NM_131652
A_15_P570942	-2.5405	-1.34511	down	wu:fj62d01	wu:fj62d01	EH506070
A_15_P641866	-2.53431	-1.34159	down	kcnj1a.2	potassium inwardly-rectifying channel, subfamily J, member 1a, tandem duplicate 2	NM_001014312
A_15_P438640	-2.53311	-1.34091	down	trac	T cell receptor alpha constant	AF246178
A_15_P727496	-2.52433	-1.3359	down	zgc:153642	zgc:153642	NM_001077293
A_15_P290011	-2.52399	-1.33571	down
A_15_P598487	-2.52123	-1.33413	down
A_15_P104502	-2.51079	-1.32814	down	per1b	period homolog 1b (Drosophila)	NM_212439
A_15_P137911	-2.49703	-1.32022	down	omd	osteomodulin	XM_681068
A_15_P205141	-2.49554	-1.31935	down	zgc:112266	zgc:112266	NM_001024437
A_15_P167306	-2.48504	-1.31327	down	LOC100006770	uncharacterized protein C7orf62-like	CA470404
A_15_P140006	-2.48056	-1.31067	down	fgf23	fibroblast growth factor 23	NM_001009564
A_15_P103658	-2.47483	-1.30733	down	rpl36	ribosomal protein L36	AY561518
A_15_P770581	-2.45734	-1.2971	down			EH492144
A_15_P222807	-2.45492	-1.29568	down
A_15_P432605	-2.44994	-1.29275	down	zgc:175127	zgc:175127	BC161666
A_15_P199236	-2.44504	-1.28986	down	nrp1b	neuropilin 1b	NM_205674
A_15_P758666	-2.43752	-1.28542	down			XM_001919309
A_15_P663821	-2.43673	-1.28495	down	he1b	hatching enzyme 1b	NM_213635
A_15_P628676	-2.40534	-1.26624	down	zgc:194314	zgc:194314	NM_001128743
A_15_P195026	-2.4007	-1.26345	down	asap2a	ArfGAP with SH3 domain, ankyrin repeat and PH domain 2a	NM_001045207
A_15_P237631	-2.39818	-1.26194	down	LOC100151344	DEP domain-containing mTOR-interacting protein-like	XM_001922137
A_15_P549162	-2.3909	-1.25755	down	scpp1	secretory calcium-binding phosphoprotein 1	NM_001145240
A_15_P642396	-2.38692	-1.25515	down	zgc:173816	zgc:173816	NM_001109866
A_15_P179326	-2.37716	-1.24924	down	wu:fa26c03	wu:fa26c03	NM_001105115
A_15_P153541	-2.35907	-1.23822	down	clcn1a	chloride channel 1a	NM_001082910
A_15_P660846	-2.3566	-1.23671	down	he1b	hatching enzyme 1b	NM_213635
A_15_P724846	-2.35297	-1.23448	down	MGC174857	cathepsin L1-like	NM_001103115
A_15_P736771	-2.34853	-1.23176	down	her3	hairy-related 3	NM_131080
A_15_P168536	-2.34253	-1.22807	down			XR_117890
A_15_P195431	-2.34134	-1.22734	down	eef2a.2	eukaryotic translation elongation factor 2a, tandem duplicate 2	NM_001045172
A_15_P555622	-2.33955	-1.22623	down	si:dkey-193b15.5	si:dkey-193b15.5	NM_001128728
A_15_P624536	-2.3361	-1.2241	down	MGC174857	cathepsin L1-like	NM_001103115
A_15_P625806	-2.33516	-1.22352	down	ctsl1b	cathepsin L, 1 b	NM_131198
A_15_P658661	-2.3324	-1.22182	down	pde6h	phosphodiesterase 6H, cGMP-specific, cone, gamma	NM_200785
A_15_P556682	-2.3287	-1.21953	down	slco1f2	solute carrier organic anion transporter family, member 1F2	NM_001128273
A_15_P752056	-2.31951	-1.21382	down	cep44	centrosomal protein 44	NM_001076736
A_15_P239126	-2.31883	-1.2134	down	lsm14b	LSM14B, SCD6 homolog B (S. cerevisiae)	NM_200171
A_15_P137386	-2.31811	-1.21295	down	zgc:174563	zgc:174563	XM_003200932
A_15_P167361	-2.31679	-1.21213	down			XM_001333204
A_15_P760077	-2.31492	-1.21096	down	LOC100151061	trace amine-associated receptor 6-like	XM_001921026
A_15_P626351	-2.30931	-1.20746	down	wu:fa26c03	wu:fa26c03	NM_001105115
A_15_P755886	-2.29603	-1.19914	down	he1b	hatching enzyme 1b	NM_213635
A_15_P199056	-2.29238	-1.19685	down	si:rp71-1g18.7	si:rp71-1g18.7	BC152575
A_15_P175968	-2.28338	-1.19117	down	he1a	hatching enzyme 1a	NM_001045174
A_15_P404840	-2.27822	-1.18791	down	anapc15	anaphase promoting complex subunit 15	CN178613
A_15_P622078	-2.27167	-1.18375	down	ctsl1b	cathepsin L, 1 b	NM_131198
A_15_P671476	-2.26075	-1.1768	down	LOC793802	uncharacterized LOC793802	NM_001100959
A_15_P114139	-2.25194	-1.17117	down
A_15_P171856	-2.25095	-1.17053	down	her11	hairy-related 11	NM_001003886
A_15_P658736	-2.25003	-1.16995	down	per1b	period homolog 1b (Drosophila)	NM_212439
A_15_P744341	-2.24971	-1.16974	down	MGC174155	Cathepsin L1-like	NM_001103118
A_15_P104090	-2.24548	-1.16703	down	zgc:162848	zgc:162848	NM_001145690
A_15_P745827	-2.24132	-1.16435	down	ctsl1b	cathepsin L, 1 b	NM_131198
A_15_P110417	-2.23836	-1.16244	down	LOC568656	type-4 ice-structuring protein LS-12-like	BC153962
A_15_P100839	-2.23734	-1.16178	down	zgc:92590	zgc:92590	NM_001007054
A_15_P305926	-2.2334	-1.15924	down	npas4a	neuronal PAS domain protein 4a	NM_001045321
A_15_P381365	-2.22848	-1.15606	down	LOC799479	probable G-protein coupled receptor 97-like	XM_001339793
A_15_P725006	-2.22593	-1.15441	down	MGC174155	Cathepsin L1-like	NM_001103118
A_15_P442015	-2.22289	-1.15244	down
A_15_P684596	-2.2167	-1.14841	down	ccnd3	cyclin D3	NM_001006017
A_15_P760931	-2.20898	-1.14338	down			XM_001919828
A_15_P730811	-2.2034	-1.13973	down	MGC174155	Cathepsin L1-like	NM_001103118
A_15_P671676	-2.1942	-1.1337	down	wu:fb78a11	wu:fb78a11	CN835547
A_15_P179041	-2.19396	-1.13354	down	scube1	signal peptide, CUB domain, EGF-like 1	BC152490
A_15_P180951	-2.19327	-1.13308	down	or132-1	odorant receptor, family H, subfamily 132, member 1	NM_001130797
A_15_P236636	-2.1867	-1.12875	down	zgc:136254	zgc:136254	NM_001040339
A_15_P622956	-2.18495	-1.1276	down	zgc:172065	zgc:172065	NM_001114719
A_15_P160826	-2.18428	-1.12716	down	zgc:153654	zgc:153654	NM_001077169
A_15_P623266	-2.18342	-1.12659	down	LOC558654	lectin C-type domain containing protein	NM_001099992
A_15_P751246	-2.17964	-1.12409	down	MGC174155	Cathepsin L1-like	NM_001103118
A_15_P117033	-2.17481	-1.12089	down	sebox	SEBOX homeobox	NM_173227
A_15_P558637	-2.17389	-1.12028	down			EH569470
A_15_P672296	-2.16928	-1.11722	down			XM_001923700
A_15_P223126	-2.16712	-1.11578	down
A_15_P758818	-2.16591	-1.11498	down	zgc:112492	zgc:112492	NM_001017658
A_15_P113063	-2.16404	-1.11373	down	MGC174155	Cathepsin L1-like	NM_001103118
A_15_P366470	-2.15568	-1.10814	down	opn1mw3	opsin 1 (cone pigments), medium-wave-sensitive, 3	NM_182892
A_15_P685296	-2.1536	-1.10675	down
A_15_P687158	-2.15271	-1.10615	down			XM_001921339
A_15_P137640	-2.14859	-1.10339	down			XM_678027
A_15_P107328	-2.1329	-1.09282	down	zgc:110625	zgc:110625	NM_001020613
A_15_P117701	-2.1271	-1.08889	down	zgc:153723	zgc:153723	NM_001076656
A_15_P677956	-2.12222	-1.08557	down	ripply3	ripply3	DV594971
A_15_P492397	-2.12139	-1.08501	down	LOC100004186	GTPase IMAP family member 8-like	XM_001343513
A_15_P192396	-2.1209	-1.08468	down	ftr79	finTRIM family, member 79	XM_692207
A_15_P656751	-2.11968	-1.08385	down	psmb8f	proteasome (prosome, macropain) subunit, beta type, 8f	NM_001017791
A_15_P184201	-2.11892	-1.08333	down	mep1a.2	meprin A, alpha.2	NM_001128727
A_15_P399275	-2.11575	-1.08117	down			XM_002662086
A_15_P629051	-2.11092	-1.07787	down	itln1	intelectin 1	NM_001076622
A_15_P558567	-2.11012	-1.07732	down	tac4	tachykinin 4 (hemokinin)	EH500887
A_15_P685026	-2.10952	-1.07691	down	LOC792628	heat shock factor protein 1-like	XM_001332159
A_15_P729126	-2.10752	-1.07555	down	zgc:171977	zgc:171977	NM_001102647
A_15_P272401	-2.10498	-1.07381	down			EB975183
A_15_P219591	-2.10259	-1.07217	down			DT060902
A_15_P765811	-2.09973	-1.07021	down	si:busm1-194e12.12	si:busm1-194e12.12	NM_001007206
A_15_P639072	-2.09761	-1.06875	down	zgc:174855	zgc:174855	NM_001103122
A_15_P139681	-2.09511	-1.06703	down	zgc:112492	zgc:112492	NM_001017658
A_15_P450260	-2.09462	-1.06669	down	wu:fi19d08	wu:fi19d08	BC163428
A_15_P115157	-2.0757	-1.0536	down	ces3	carboxylesterase 3	NM_001044936
A_15_P694846	-2.07558	-1.05352	down	ctsl1b	cathepsin L, 1 b	NM_131198
A_15_P629221	-2.06457	-1.04584	down	rpl36	ribosomal protein L36	AY561518
A_15_P268006	-2.06288	-1.04466	down	LOC100004911	transmembrane protein 100-like	CR927462
A_15_P102018	-2.05829	-1.04145	down	ces3	carboxylesterase 3	NM_001044936
A_15_P678601	-2.05126	-1.03651	down			EB975183
A_15_P151116	-2.04977	-1.03547	down	zgc:112992	zgc:112992	NM_001017909
A_15_P150306	-2.0352	-1.02517	down	btr32	bloodthirsty-related gene family, member 32	BC115345
A_15_P322876	-2.02917	-1.02089	down	dnajc6	DnaJ (Hsp40) homolog, subfamily C, member 6	XM_001336637
A_15_P193906	-2.02805	-1.0201	down	guca1g	guanylate cyclase activator 1g	NM_001011660
A_15_P186131	-2.02746	-1.01968	down	pde6h	phosphodiesterase 6H, cGMP-specific, cone, gamma	CK126531
A_15_P609776	-2.02388	-1.01712	down			CD754950
A_15_P550212	-2.0223	-1.016	down			XM_003201357
A_15_P590367	-2.01996	-1.01433	down			BC163046
A_15_P496377	-2.01937	-1.01391	down	LOC100001444	uncharacterized LOC100001444	NM_001161602
A_15_P560292	-2.01839	-1.01321	down			EH583346
A_15_P450930	-2.01452	-1.01044	down	LOC570873	kelch-like protein 24-like	BF157742
A_15_P623321	-2.01084	-1.0078	down	sc:d217	sc:d217	NM_001122619
A_15_P643736	-2.01068	-1.00769	down	si:ch211-10j20.1	si:ch211-10j20.1	NM_001089392
A_15_P167696	-2.00913	-1.00657	down	lepa	leptin a	NM_001128576
A_15_P423435	-2.00913	-1.00657	down	zgc:158404	zgc:158404	NM_001080565
A_15_P519137	-2.00889	-1.0064	down	wu:fc83f05	wu:fc83f05	AL721463
A_15_P364810	-2.00662	-1.00477	down			XR_117791
A_15_P747406	-2.00532	-1.00383	down	epo	erythropoietin	NM_001038009
A_15_P166186	-2.00226	-1.00163	down	LOC799308	prostasin-like	EE323000

## Sheet: ZnSO4 down-regulated
ProbeName	FC(ZnSO4-LC25 vs Control)	LogFC(ZnSO4-LC25 vs Control)	Regulation(ZnSO4-LC25 vs Control)	GeneSymbol	GeneName	GenbankAccession
A_15_P751341	-10.6474	-3.41243	down	zgc:172323	zgc:172323	NM_001114427
A_15_P116560	-9.18938	-3.19997	down			CN021830
A_15_P761911	-8.66182	-3.11467	down
A_15_P188046	-6.32417	-2.66088	down	LOC100332066	dysferlin-interacting protein 1-like	XM_002661256
A_15_P630281	-5.87258	-2.554	down	fosb	FBJ murine osteosarcoma viral oncogene homolog B	NM_001007312
A_15_P196291	-5.57772	-2.47967	down	guca1d	guanylate cyclase activator 1d	NM_001011661
A_15_P148271	-5.46019	-2.44895	down	npas4a	neuronal PAS domain protein 4a	NM_001045321
A_15_P630326	-5.4149	-2.43693	down	arg1	arginase, liver	NM_001045197
A_15_P751346	-4.66788	-2.22277	down	fos	v-fos FBJ murine osteosarcoma viral oncogene homolog	NM_205569
A_15_P184851	-4.61954	-2.20775	down	fos	v-fos FBJ murine osteosarcoma viral oncogene homolog	NM_205569
A_15_P628341	-4.61365	-2.20591	down	fos	v-fos FBJ murine osteosarcoma viral oncogene homolog	NM_205569
A_15_P104381	-4.58412	-2.19665	down	fos	v-fos FBJ murine osteosarcoma viral oncogene homolog	NM_205569
A_15_P729336	-4.56388	-2.19026	down	fos	v-fos FBJ murine osteosarcoma viral oncogene homolog	NM_205569
A_15_P758456	-4.46854	-2.1598	down	LOC100007591	heme-binding protein 2-like	XM_001345974
A_15_P207001	-4.42214	-2.14474	down	stc1l	stanniocalcin 1, like	NM_200539
A_15_P395775	-4.38778	-2.13349	down	zgc:175128	zgc:175128	NM_001114453
A_15_P675456	-4.27028	-2.09433	down	wu:fj12g10	wu:fj12g10	AW232059
A_15_P400325	-4.21074	-2.07407	down
A_15_P208081	-4.18584	-2.06552	down	zgc:112176	zgc:112176	NM_001020657
A_15_P381555	-3.99257	-1.99732	down			XM_002667386
A_15_P104019	-3.9843	-1.99433	down			XM_001341678
A_15_P761736	-3.72792	-1.89837	down
A_15_P598487	-3.69026	-1.88372	down
A_15_P664681	-3.66114	-1.87229	down	c10orf11	c10orf11 homolog (H. sapiens)	BC091963
A_15_P763966	-3.55519	-1.82993	down	LOC100537794	exostosin-1-like	XM_003200665
A_15_P625990	-3.53963	-1.8236	down	taar10c	trace amine-associated receptor 10c	NM_001082900
A_15_P237631	-3.47869	-1.79854	down	LOC100151344	DEP domain-containing mTOR-interacting protein-like	XM_001922137
A_15_P305926	-3.41534	-1.77203	down	npas4a	neuronal PAS domain protein 4a	NM_001045321
A_15_P133291	-3.39007	-1.76131	down	npas4a	neuronal PAS domain protein 4a	NM_001045321
A_15_P267671	-3.24923	-1.7001	down
A_15_P570942	-3.21176	-1.68336	down	wu:fj62d01	wu:fj62d01	EH506070
A_15_P485800	-3.10755	-1.63578	down	zgc:162198	zgc:162198	NM_001089332
A_15_P199236	-3.10321	-1.63376	down	nrp1b	neuropilin 1b	NM_205674
A_15_P171876	-3.08245	-1.62408	down	fam221a	family with sequence similarity 221, member A	NM_001013466
A_15_P222807	-3.07781	-1.6219	down
A_15_P171831	-3.07216	-1.61925	down	il34	interleukin 34	NM_001082955
A_15_P103364	-3.06443	-1.61562	down	per3	period homolog 3 (Drosophila)	NM_131584
A_15_P598637	-3.04341	-1.60569	down
A_15_P136646	-3.0322	-1.60036	down	LOC567595	novel protein similar to vertebrate SH3 and multiple ankyrin repeat domains 2 (SHANK2)	NM_001128347
A_15_P631068	-3.01643	-1.59284	down	LOC564145	uncharacterized LOC564145	NM_001110111
A_15_P101734	-2.99334	-1.58176	down	crygm7	crystallin, gamma M7	NM_001020795
A_15_P625806	-2.98901	-1.57967	down	ctsl1b	cathepsin L, 1 b	NM_131198
A_15_P593177	-2.98036	-1.57548	down	wu:fl12h02	wu:fl12h02	BE605561
A_15_P197076	-2.97484	-1.57281	down	lrit3	leucine-rich repeat, immunoglobulin-like and transmembrane domains 3	NM_001145630
A_15_P184861	-2.95239	-1.56188	down	batf	basic leucine zipper transcription factor, ATF-like	NM_001045059
A_15_P399275	-2.93614	-1.55392	down			XM_002662086
A_15_P772111	-2.92912	-1.55047	down			XM_001334282
A_15_P179326	-2.9287	-1.55026	down	wu:fa26c03	wu:fa26c03	NM_001105115
A_15_P626351	-2.87526	-1.52369	down	wu:fa26c03	wu:fa26c03	NM_001105115
A_15_P492557	-2.87372	-1.52292	down	znf831	zinc finger protein 831	NM_001135143
A_15_P724846	-2.87058	-1.52134	down	MGC174857	cathepsin L1-like	NM_001103115
A_15_P353405	-2.85559	-1.51379	down			CT673465
A_15_P168081	-2.84972	-1.51082	down	si:ch211-219a15.4	si:ch211-219a15.4
A_15_P624536	-2.84433	-1.50809	down	MGC174857	cathepsin L1-like	NM_001103115
A_15_P622078	-2.80902	-1.49007	down	ctsl1b	cathepsin L, 1 b	NM_131198
A_15_P590807	-2.80568	-1.48835	down	htr2cl1	5-hydroxytryptamine (serotonin) receptor 2C, G protein-coupled-like 1	AI384351
A_15_P744341	-2.79638	-1.48356	down	MGC174155	Cathepsin L1-like	NM_001103118
A_15_P483765	-2.78408	-1.4772	down			XM_003199533
A_15_P773261	-2.78134	-1.47578	down	mrps18c	mitochondrial ribosomal protein S18C	EH564108
A_15_P626301	-2.74364	-1.45609	down	crygm7	crystallin, gamma M7	NM_001020795
A_15_P110400	-2.73326	-1.45062	down	stk33	serine/threonine kinase 33	NM_001045089
A_15_P663821	-2.72683	-1.44722	down	he1b	hatching enzyme 1b	NM_213635
A_15_P564812	-2.72273	-1.44505	down	zgc:175133	zgc:175133	NM_001127471
A_15_P139211	-2.71809	-1.44259	down			BM182113
A_15_P751246	-2.70934	-1.43794	down	MGC174155	Cathepsin L1-like	NM_001103118
A_15_P180951	-2.69556	-1.43058	down	or132-1	odorant receptor, family H, subfamily 132, member 1	NM_001130797
A_15_P739691	-2.68056	-1.42254	down	zgc:162925	zgc:162925	NM_001110474
A_15_P772756	-2.67608	-1.42012	down			CT662377
A_15_P660846	-2.67091	-1.41733	down	he1b	hatching enzyme 1b	NM_213635
A_15_P556074	-2.66898	-1.41629	down	zgc:171897	zgc:171897	NM_001114919
A_15_P625866	-2.65301	-1.40763	down	or115-7	odorant receptor, family F, subfamily 115, member 7	NM_001035262
A_15_P192396	-2.65199	-1.40708	down	ftr79	finTRIM family, member 79	XM_692207
A_15_P195026	-2.65124	-1.40667	down	asap2a	ArfGAP with SH3 domain, ankyrin repeat and PH domain 2a	NM_001045207
A_15_P157701	-2.64374	-1.40258	down	LOC556195	microtubule-associated tumor suppressor candidate 2-like	XM_678946
A_15_P170406	-2.64357	-1.40249	down	ch25h	cholesterol 25-hydroxylase	NM_001008652
A_15_P104502	-2.62743	-1.39365	down	per1b	period homolog 1b (Drosophila)	NM_212439
A_15_P168536	-2.62455	-1.39207	down			XR_117890
A_15_P745827	-2.6228	-1.39111	down	ctsl1b	cathepsin L, 1 b	NM_131198
A_15_P725006	-2.61865	-1.38883	down	MGC174155	Cathepsin L1-like	NM_001103118
A_15_P113063	-2.61714	-1.38799	down	MGC174155	Cathepsin L1-like	NM_001103118
A_15_P120422	-2.61672	-1.38776	down	itln1	intelectin 1	NM_001076622
A_15_P685296	-2.61666	-1.38773	down
A_15_P167696	-2.60053	-1.37881	down	lepa	leptin a	NM_001128576
A_15_P694846	-2.58876	-1.37226	down	ctsl1b	cathepsin L, 1 b	NM_131198
A_15_P730811	-2.58453	-1.3699	down	MGC174155	Cathepsin L1-like	NM_001103118
A_15_P204361	-2.54327	-1.34668	down	trim46	tripartite motif containing 46	XM_693320
A_15_P628676	-2.54	-1.34483	down	zgc:194314	zgc:194314	NM_001128743
A_15_P546912	-2.53926	-1.34441	down
A_15_P206101	-2.53859	-1.34403	down	si:ch211-132b12.7	si:ch211-132b12.7	NM_001045055
A_15_P755886	-2.53803	-1.34371	down	he1b	hatching enzyme 1b	NM_213635
A_15_P175968	-2.53217	-1.34037	down	he1a	hatching enzyme 1a	NM_001045174
A_15_P627911	-2.51548	-1.33083	down	ch25h	cholesterol 25-hydroxylase	NM_001008652
A_15_P139786	-2.51534	-1.33075	down	crygm1	crystallin, gamma M1	NM_001007785
A_15_P195156	-2.47657	-1.30834	down	smtlb	somatolactin beta	NM_001037674
A_15_P200896	-2.47463	-1.30721	down	LOC568566	neuronal acetylcholine receptor subunit beta-4-like	XM_691901
A_15_P576679	-2.46479	-1.30147	down			EB911600
A_15_P639072	-2.45419	-1.29525	down	zgc:174855	zgc:174855	NM_001103122
A_15_P758577	-2.45322	-1.29468	down
A_15_P148521	-2.44722	-1.29114	down	zgc:112408	zgc:112408	NM_001017597
A_15_P621336	-2.43107	-1.28159	down	zgc:114037	zgc:114037	NM_001031826
A_15_P174326	-2.42496	-1.27796	down	cyp39a1	cytochrome P450, family 39, subfamily A, polypeptide 1	NM_001030189
A_15_P697316	-2.40899	-1.26843	down	inpp4ab	inositol polyphosphate-4-phosphatase, type Ib	NM_001128547
A_15_P629281	-2.40741	-1.26748	down	fbxo43	F-box protein 43	NM_200431
A_15_P442015	-2.40398	-1.26542	down
A_15_P110290	-2.40088	-1.26356	down	nr1d1	nuclear receptor subfamily 1, group d, member 1	NM_205729
A_15_P687106	-2.39969	-1.26285	down			EH550576
A_15_P159556	-2.38849	-1.2561	down			XM_002667755
A_15_P291776	-2.37886	-1.25027	down			XM_001341244
A_15_P193611	-2.37617	-1.24864	down	LOC793802	uncharacterized LOC793802	NM_001100959
A_15_P760381	-2.37391	-1.24726	down
A_15_P496377	-2.37322	-1.24685	down	LOC100001444	uncharacterized LOC100001444	NM_001161602
A_15_P567157	-2.36918	-1.24439	down	mettl13	methyltransferase like 13	NM_001044769
A_15_P399775	-2.368	-1.24367	down	bcl6ab	B-cell CLL/lymphoma 6a, genome duplicate b	NM_001100074
A_15_P136386	-2.36528	-1.24201	down	LOC798958	solute carrier family 23 member 2-like	XM_001339329
A_15_P397880	-2.35872	-1.238	down
A_15_P570222	-2.35521	-1.23585	down	LOC557716	n-acetylglutamate synthase, mitochondrial-like	XM_680827
A_15_P135021	-2.34636	-1.23042	down
A_15_P624586	-2.34149	-1.22743	down	foxe3	forkhead box E3	NM_001079682
A_15_P366405	-2.32981	-1.22021	down	ppp1r42	protein phosphatase 1, regulatory subunit 42	NM_001002202
A_15_P489180	-2.32666	-1.21826	down	LOC797914	sphingomyelin phosphodiesterase 2-like	XM_001338333
A_15_P189491	-2.32032	-1.21432	down	kcnc4	potassium voltage-gated channel, Shaw-related subfamily, member 4	NM_001195196
A_15_P675396	-2.31624	-1.21178	down			DV593090
A_15_P305996	-2.31151	-1.20883	down	tert	telomerase reverse transcriptase	NM_001083866
A_15_P180626	-2.30164	-1.20266	down	or125-3	odorant receptor, family E, subfamily 125, member 3	NM_001128572
A_15_P474195	-2.27954	-1.18874	down			XM_002665012
A_15_P658661	-2.27905	-1.18843	down	pde6h	phosphodiesterase 6H, cGMP-specific, cone, gamma	NM_200785
A_15_P623321	-2.27773	-1.1876	down	sc:d217	sc:d217	NM_001122619
A_15_P165706	-2.27557	-1.18623	down	or118-3	odorant receptor, family F, subfamily 118, member 3	NM_001128417
A_15_P758206	-2.27194	-1.18392	down
A_15_P624786	-2.27173	-1.18379	down	zgc:158659	zgc:158659	NM_001080623
A_15_P138176	-2.25133	-1.17078	down
A_15_P629051	-2.24109	-1.1642	down	itln1	intelectin 1	NM_001076622
A_15_P669916	-2.23757	-1.16193	down	wu:fb11a04	wu:fb11a04	CK127542
A_15_P149666	-2.22877	-1.15625	down	kcnj1a.2	potassium inwardly-rectifying channel, subfamily J, member 1a, tandem duplicate 2	NM_001014312
A_15_P316206	-2.22825	-1.15591	down			CT592051
A_15_P184671	-2.21834	-1.14948	down
A_15_P106694	-2.21389	-1.14659	down	slc35c2	solute carrier family 35, member C2	NM_212643
A_15_P100983	-2.21373	-1.14648	down	ch25h	cholesterol 25-hydroxylase	NM_001008652
A_15_P223556	-2.20386	-1.14003	down	nitr3a	novel immune-type receptor 3a	NM_131652
A_15_P773696	-2.20343	-1.13975	down
A_15_P760956	-2.20191	-1.13876	down
A_15_P593077	-2.20087	-1.13807	down	si:ch1073-325m22.2	si:ch1073-325m22.2	EH514008
A_15_P758666	-2.19455	-1.13393	down			XM_001919309
A_15_P577097	-2.19382	-1.13345	down			BC094300
A_15_P685026	-2.19129	-1.13178	down	LOC792628	heat shock factor protein 1-like	XM_001332159
A_15_P184982	-2.18654	-1.12865	down	LOC100001221	novel protein similar to vertebrate WAS protein family, member 1 (WASF1)	XM_001335766
A_15_P628781	-2.18624	-1.12845	down	csf3	colony stimulating factor 3 (granulocyte)	NM_001145242
A_15_P285441	-2.18338	-1.12656	down
A_15_P251656	-2.18172	-1.12547	down			BC150425
A_15_P548447	-2.17891	-1.1236	down	or111-2	odorant receptor, family D, subfamily 111, member 2	NM_001128772
A_15_P133509	-2.17523	-1.12117	down			BC045974
A_15_P686488	-2.17471	-1.12082	down			XM_002664898
A_15_P591482	-2.16143	-1.11199	down	wu:fi42e03	wu:fi42e03	CO802780
A_15_P727496	-2.15787	-1.10961	down	zgc:153642	zgc:153642	NM_001077293
A_15_P712336	-2.15204	-1.1057	down			DT077908
A_15_P759055	-2.14946	-1.10398	down			XM_001919310
A_15_P305221	-2.14885	-1.10356	down	fam35a	family with sequence similarity 35, member A	NM_001145633
A_15_P155096	-2.14059	-1.09801	down	fancb	Fanconi anemia, complementation group B	NM_001040636
A_15_P193466	-2.14038	-1.09787	down	dnaja1l	DnaJ (Hsp40) homolog, subfamily A, member 1, like	NM_199662
A_15_P757483	-2.1403	-1.09782	down	pabpc1l	poly(A) binding protein, cytoplasmic 1-like	NM_199839
A_15_P572277	-2.13955	-1.09731	down	LOC100004944	uncharacterized LOC100004944	XM_001344086
A_15_P103637	-2.13853	-1.09662	down	ier2	immediate early response 2	NM_001142583
A_15_P722181	-2.13576	-1.09475	down	serpinh1b	serpin peptidase inhibitor, clade H (heat shock protein 47), member 1b	NM_131204
A_15_P103714	-2.13483	-1.09412	down	guca1c	guanylate cyclase activator 1C	NM_194393
A_15_P219591	-2.13283	-1.09277	down			DT060902
A_15_P195981	-2.12949	-1.09051	down	nfatc1	nuclear factor of activated T-cells, cytoplasmic, calcineurin-dependent 1	NM_001045159
A_15_P438925	-2.12631	-1.08836	down	si:ch73-222h13.1	si:ch73-222h13.1	EB935136
A_15_P728026	-2.12568	-1.08792	down	LOC570872	transmembrane protein 173-like	HE856619
A_15_P394985	-2.12509	-1.08753	down	wu:fj65b12	wu:fj65b12	AW077599
A_15_P139796	-2.12472	-1.08727	down	kcnj1a.1	potassium inwardly-rectifying channel, subfamily J, member 1a, tandem duplicate 1	NM_201035
A_15_P688556	-2.11423	-1.08013	down	guca1c	guanylate cyclase activator 1C	NM_194393
A_15_P263576	-2.1089	-1.07649	down			AW077178
A_15_P265281	-2.10645	-1.07481	down	zgc:153662	zgc:153662	CO913638
A_15_P217746	-2.10621	-1.07465	down	zgc:152968	zgc:152968	NM_001077565
A_15_P264111	-2.1025	-1.0721	down	wu:fc90e06	wu:fc90e06	AI958079
A_15_P727271	-2.10121	-1.07122	down	serpinh1b	serpin peptidase inhibitor, clade H (heat shock protein 47), member 1b	NM_131204
A_15_P186901	-2.09288	-1.06549	down	LOC563744	inward rectifier potassium channel 2-like	XM_687101
A_15_P111099	-2.08889	-1.06274	down	foxg1c	forkhead box G1c	NM_001045215
A_15_P246931	-2.08699	-1.06142	down	guca1d	guanylate cyclase activator 1d	BC155059
A_15_P193906	-2.08164	-1.05772	down	guca1g	guanylate cyclase activator 1g	NM_001011660
A_15_P239926	-2.07866	-1.05565	down	LOC100330476	1-phosphatidylinositol phosphodiesterase-like	EH440153
A_15_P158281	-2.076	-1.05381	down	or106-7	odorant receptor, family G, subfamily 106, member 7	NM_001256345
A_15_P442245	-2.07595	-1.05377	down	ifnphi4	interferon phi 4	NM_001161740
A_15_P112068	-2.0752	-1.05325	down	mtnr1al	melatonin receptor type 1A like	NM_001159909
A_15_P199746	-2.07378	-1.05226	down	foxq1a	forkhead box Q1a	NM_001243344
A_15_P186131	-2.07278	-1.05157	down	pde6h	phosphodiesterase 6H, cGMP-specific, cone, gamma	CK126531
A_15_P672296	-2.06851	-1.04859	down			XM_001923700
A_15_P487825	-2.06803	-1.04826	down	ddx11	DEAD/H (Asp-Glu-Ala-Asp/His) box helicase 11	NM_001007319
A_15_P108124	-2.06784	-1.04812	down	zgc:162544	zgc:162544	NM_001089346
A_15_P684806	-2.06397	-1.04542	down	si:ch211-195h23.4	si:ch211-195h23.4	XM_001919450
A_15_P762604	-2.06045	-1.04296	down			XM_002660772
A_15_P106877	-2.05967	-1.04241	down	serpinh1b	serpin peptidase inhibitor, clade H (heat shock protein 47), member 1b	NM_131204
A_15_P176661	-2.05457	-1.03884	down	ca15a	carbonic anhydrase XV a	NM_001081689
A_15_P643241	-2.05188	-1.03695	down	LOC566435	novel protein similar to H.sapiens FAM135A, family with sequence similarity 135, member A (FAM135A)	NM_001145594
A_15_P180641	-2.04826	-1.0344	down	or125-6	odorant receptor, family E, subfamily 125, member 6	NM_001128372
A_15_P499637	-2.04267	-1.03046	down	csf2rb	colony stimulating factor 2 receptor, beta, low-affinity (granulocyte-macrophage)	NM_001113733
A_15_P161586	-2.04231	-1.0302	down	zgc:158635	zgc:158635	NM_001080699
A_15_P153531	-2.04172	-1.02979	down	cx44.1	connexin 44.1	NM_131809
A_15_P626981	-2.0384	-1.02744	down	cx44.1	connexin 44.1	NM_131809
A_15_P461015	-2.03643	-1.02605	down			EB962126
A_15_P590392	-2.03361	-1.02404	down	LOC567678	avidin-like	EE713500
A_15_P556682	-2.02113	-1.01517	down	slco1f2	solute carrier organic anion transporter family, member 1F2	NM_001128273
A_15_P724941	-2.0195	-1.014	down
A_15_P579912	-2.01755	-1.0126	down	ccdc11	coiled-coil domain containing 11	NM_001045130
A_15_P641866	-2.01528	-1.01098	down	kcnj1a.2	potassium inwardly-rectifying channel, subfamily J, member 1a, tandem duplicate 2	NM_001014312
A_15_P631521	-2.01506	-1.01082	down	zgc:172109	zgc:172109	NM_001110406
A_15_P103225	-2.01506	-1.01082	down	rpl5b	ribosomal protein L5b	AI964288
A_15_P742311	-2.01217	-1.00875	down	odf3b	outer dense fiber of sperm tails 3B	NM_199958
A_15_P139061	-2.0104	-1.00748	down			XM_003201111
A_15_P137640	-2.009	-1.00647	down			XM_678027
A_15_P630461	-2.00763	-1.00549	down	zgc:153341	zgc:153341	NM_001077281
A_15_P628866	-2.00673	-1.00485	down	ier2	immediate early response 2	NM_001142583
A_15_P120053	-2.00453	-1.00326	down	grifin	galectin related inter-fiber protein	NM_001003430
A_15_P569777	-2.00298	-1.00215	down	sos1	son of sevenless homolog 1 (Drosophila)	NM_001082993
A_15_P180446	-2.00083	-1.0006	down	LOC559978	gastrin-releasing peptide-like	NM_001161350
A_15_P177056	-2.00078	-1.00056	down	si:ch211-284a13.1	si:ch211-284a13.1	BC107500
